# Supplementary material for: N-(2-Hy­droxy­eth­yl)-5-(4-meth­oxy­phen­yl)-4H-pyrazole-3-carboxamide
Source: Acta Crystallogr Sect E Struct Rep Online. 2012 Feb 29;68(Pt 3):o901. doi: 10.1107/S1600536812007829 (PMC3297946; doi:10.1107/S1600536812007829)
Supplement: Supplementary file 1 [file e-68-0o901-sup1.cif]

##############################################################################
#                                                                            #
# This CIF contains the data in a paper accepted for publication in          #
# Acta Crystallographica Section E. It conforms to the requirements of       #
# Notes for Authors for Acta Crystallographica Section E, and has been       #
# peer reviewed under the auspices of the IUCr Commission on Journals.       #
#                                                                            #
# Full details of the Crystallographic Information File format               #
# are given in the paper "The Crystallographic Information File (CIF):       #
# a New Standard Archive File for Crystallography" by S. R. Hall, F. H.      #
# Allen and I. D. Brown [Acta Cryst. (1991), A47, 655-685].                  #
#                                                                            #
# The current version of the core CIF dictionary is obtainable from          #
# ftp://ftp.iucr.org/pub/cif_core.dic.                                       #
#                                                                            #
# Software is freely available for graphical display of the structure(s)     #
# in this CIF. For information consult the CIF software page                 #
# http://www.iucr.org/resources/cif/software.                                #
#                                                                            #
# This file may be used for bona fide research purposes within the           #
# scientific community so long as proper attribution is given to the journal # 
# article from which it was obtained.                                        #
#                                                                            #
##############################################################################
data_I
_audit_creation_method     SHELXL-97
_chemical_name_systematic
;
<i>N</i>-(2-Hydroxyethyl)-5-(4-methoxyphenyl)-4<i>H</i>-pyrazole-3-carboxamide
;
_chemical_name_common     ?
_chemical_formula_moiety     'C13 H15 N3 O3'
_chemical_formula_sum     'C13 H15 N3 O3'
_chemical_formula_iupac     'C13 H15 N3 O3'
_chemical_formula_weight     261.28
_chemical_melting_point     470
_symmetry_cell_setting     monoclinic
_symmetry_space_group_name_H-M     'C 2/c'
loop_
    _symmetry_equiv_pos_as_xyz
    'x, y, z'
    '-x, y, -z+1/2'
    'x+1/2, y+1/2, z'
    '-x+1/2, y+1/2, -z+1/2'
    '-x, -y, -z'
    'x, -y, z-1/2'
    '-x+1/2, -y+1/2, -z'
    'x+1/2, -y+1/2, z-1/2'
_cell_length_a     21.82(5)
_cell_length_b     10.08(2)
_cell_length_c     12.28(3)
_cell_angle_alpha     90.00
_cell_angle_beta     110.53(3)
_cell_angle_gamma     90.00
_cell_volume     2531(11)
_cell_formula_units_Z     8
_cell_measurement_reflns_used     925
_cell_measurement_theta_min     3.07
_cell_measurement_theta_max     26.37
_cell_measurement_temperature     293(2)
_exptl_crystal_description     slab
_exptl_crystal_colour     colorless
_exptl_crystal_size_max     0.20
_exptl_crystal_size_mid     0.15
_exptl_crystal_size_min     0.06
_exptl_crystal_density_diffrn     1.372
_exptl_crystal_density_meas     ?
_exptl_crystal_density_method     'not measured'
_exptl_crystal_F_000     1104
_exptl_absorpt_coefficient_mu     0.100
_exptl_absorpt_correction_type     multi-scan
_exptl_absorpt_process_details     '(SADABS; Bruker, 2000)'
_exptl_absorpt_correction_T_min     0.980
_exptl_absorpt_correction_T_max     0.994
_exptl_special_details
;
;
_diffrn_ambient_temperature     293(2)
_diffrn_radiation_type     MoK\a
_diffrn_radiation_wavelength     0.71073
_diffrn_radiation_source     'fine-focus sealed tube'
_diffrn_radiation_monochromator     graphite
_diffrn_measurement_device_type     'Bruker SMART CCD'
_diffrn_measurement_method     'phi and omega scans'
_diffrn_detector_area_resol_mean     ?
_diffrn_reflns_number     5292
_diffrn_reflns_av_R_equivalents     0.0736
_diffrn_reflns_av_sigmaI/netI     0.0549
_diffrn_reflns_theta_min     1.99
_diffrn_reflns_theta_max     25.50
_diffrn_reflns_theta_full     25.50
_diffrn_measured_fraction_theta_max     1.000
_diffrn_measured_fraction_theta_full     1.000
_diffrn_reflns_limit_h_min     -26
_diffrn_reflns_limit_h_max     10
_diffrn_reflns_limit_k_min     -12
_diffrn_reflns_limit_k_max     12
_diffrn_reflns_limit_l_min     -13
_diffrn_reflns_limit_l_max     14
_diffrn_standards_number     ?
_diffrn_standards_interval_count     ?
_diffrn_standards_interval_time     ?
_diffrn_standards_decay_%     ?
_refine_special_details
;
Refinement of <i>F</i>^2^ against ALL reflections. The weighted <i>R</i>-factor
<i>wR</i> and goodness of fit <i>S</i> are based on <i>F</i>^2^, conventional
<i>R</i>-factors <i>R</i> are based on <i>F</i>, with <i>F</i> set to zero for
negative <i>F</i>^2^. The threshold expression of <i>F</i>^2^ >
\s(<i>F</i>^2^) is used only for calculating <i>R</i>-factors(gt) <i>etc</i>.
and is not relevant to the choice of reflections for refinement.
<i>R</i>-factors based on <i>F</i>^2^ are statistically about twice as large
as those based on <i>F</i>, and <i>R</i>- factors based on ALL data will be
even larger.
;
_reflns_number_total     2366
_reflns_number_gt     1841
_reflns_threshold_expression     I>2\s(I)
_refine_ls_structure_factor_coef     Fsqd
_refine_ls_matrix_type     full
_refine_ls_R_factor_all     0.0664
_refine_ls_R_factor_gt     0.0540
_refine_ls_wR_factor_gt     0.1462
_refine_ls_wR_factor_ref     0.1563
_refine_ls_goodness_of_fit_ref     1.053
_refine_ls_restrained_S_all     1.053
_refine_ls_number_reflns     2366
_refine_ls_number_parameters     175
_refine_ls_number_restraints     0
_refine_ls_hydrogen_treatment     constr
_refine_ls_weighting_scheme     calc
_refine_ls_weighting_details
          'calc w=1/[\s^2^(Fo^2^)+(0.0917P)^2^+0.0958P] whereP=(Fo^2^+2Fc^2^)/3'
_atom_sites_solution_hydrogens     geom
_atom_sites_solution_primary     direct
_atom_sites_solution_secondary     difmap
_refine_ls_shift/su_max     0.000
_refine_ls_shift/su_mean     0.000
_refine_diff_density_max     0.263
_refine_diff_density_min     -0.303
_refine_ls_extinction_method     'SHELXL97 (Sheldrick, 2008)'
_refine_ls_extinction_coef     0.0026(8)
_refine_ls_extinction_expression
                                  'Fc^*^=kFc[1+0.001xFc^2^\l^3^/sin(2\q)]^-1/4^'
_refine_ls_abs_structure_details     ?
_refine_ls_abs_structure_Flack     ?
loop_
    _atom_type_symbol
    _atom_type_description
    _atom_type_scat_dispersion_real
    _atom_type_scat_dispersion_imag
    _atom_type_scat_source
    'C' 'C' 0.0033 0.0016
                         'International Tables Vol C Tables 4.2.6.8 and 6.1.1.4'
    'H' 'H' 0.0000 0.0000
                         'International Tables Vol C Tables 4.2.6.8 and 6.1.1.4'
    'N' 'N' 0.0061 0.0033
                         'International Tables Vol C Tables 4.2.6.8 and 6.1.1.4'
    'O' 'O' 0.0106 0.0060
                         'International Tables Vol C Tables 4.2.6.8 and 6.1.1.4'
_computing_data_collection     'SMART (Bruker, 2000)'
_computing_cell_refinement     'SAINT (Bruker, 2000)'
_computing_data_reduction     'SAINT (Bruker, 2000)'
_computing_structure_solution     'SHELXS97 (Sheldrick, 2008)'
_computing_structure_refinement     'SHELXL97 (Sheldrick, 2008)'
_computing_molecular_graphics     'SHELXTL (Sheldrick, 2008)'
_computing_publication_material     'SHELXTL (Sheldrick, 2008)'
loop_
    _atom_site_type_symbol
    _atom_site_label
    _atom_site_fract_x
    _atom_site_fract_y
    _atom_site_fract_z
    _atom_site_U_iso_or_equiv
    _atom_site_adp_type
    _atom_site_calc_flag
    _atom_site_refinement_flags
    _atom_site_occupancy
    _atom_site_symmetry_multiplicity
    _atom_site_disorder_assembly
    _atom_site_disorder_group
    N N1 0.29642(7) 0.24543(15) 0.29533(13) 0.0426(4) Uani d . 1 1 . .
    H H1D 0.3331 0.2866 0.3241 0.051 Uiso calc R 1 1 . .
    N N2 0.25083(7) 0.24377(15) 0.34610(13) 0.0433(4) Uani d . 1 1 . .
    N N3 0.13697(7) 0.21072(15) 0.39238(13) 0.0414(4) Uani d . 1 1 . .
    H H3B 0.1720 0.2410 0.4441 0.050 Uiso calc R 1 1 . .
    O O1 0.44500(7) 0.12084(15) -0.06540(14) 0.0593(5) Uani d . 1 1 . .
    O O2 0.09398(6) 0.09459(14) 0.22772(11) 0.0526(4) Uani d . 1 1 . .
    O O3 0.09522(7) 0.10663(15) 0.58747(12) 0.0575(4) Uani d . 1 1 . .
    H H3 0.0904 0.0361 0.6168 0.086 Uiso calc R 1 1 . .
    C C1 0.42987(12) 0.0298(2) -0.15960(19) 0.0621(6) Uani d . 1 1 . .
    H H1A 0.4244 -0.0573 -0.1329 0.093 Uiso calc R 1 1 . .
    H H1B 0.4649 0.0286 -0.1898 0.093 Uiso calc R 1 1 . .
    H H1C 0.3901 0.0567 -0.2197 0.093 Uiso calc R 1 1 . .
    C C2 0.40166(9) 0.13059(18) -0.00812(17) 0.0435(5) Uani d . 1 1 . .
    C C3 0.34387(9) 0.06118(19) -0.03558(17) 0.0470(5) Uani d . 1 1 . .
    H H3A 0.3312 0.0034 -0.0986 0.056 Uiso calc R 1 1 . .
    C C4 0.30463(9) 0.0776(2) 0.03073(18) 0.0455(5) Uani d . 1 1 . .
    H H4 0.2660 0.0292 0.0120 0.055 Uiso calc R 1 1 . .
    C C5 0.32117(8) 0.16408(18) 0.12430(15) 0.0387(4) Uani d . 1 1 . .
    C C6 0.37895(10) 0.23460(19) 0.14879(18) 0.0481(5) Uani d . 1 1 . .
    H H6 0.3909 0.2949 0.2100 0.058 Uiso calc R 1 1 . .
    C C7 0.41911(10) 0.2177(2) 0.08479(19) 0.0512(6) Uani d . 1 1 . .
    H H7 0.4581 0.2649 0.1041 0.061 Uiso calc R 1 1 . .
    C C8 0.27897(9) 0.17627(17) 0.19481(15) 0.0382(4) Uani d . 1 1 . .
    C C9 0.21809(9) 0.12518(19) 0.17982(16) 0.0416(5) Uani d . 1 1 . .
    H H9 0.1924 0.0720 0.1192 0.050 Uiso calc R 1 1 . .
    C C10 0.20311(8) 0.17037(18) 0.27537(16) 0.0386(4) Uani d . 1 1 . .
    C C11 0.14091(8) 0.15331(17) 0.29704(15) 0.0377(4) Uani d . 1 1 . .
    C C12 0.07505(9) 0.22326(18) 0.41093(16) 0.0400(5) Uani d . 1 1 . .
    H H12A 0.0407 0.2374 0.3362 0.048 Uiso calc R 1 1 . .
    H H12B 0.0769 0.3015 0.4579 0.048 Uiso calc R 1 1 . .
    C C13 0.05641(9) 0.10679(19) 0.46890(16) 0.0426(5) Uani d . 1 1 . .
    H H13A 0.0105 0.1126 0.4600 0.051 Uiso calc R 1 1 . .
    H H13B 0.0630 0.0250 0.4329 0.051 Uiso calc R 1 1 . .
loop_
    _atom_site_aniso_label
    _atom_site_aniso_U_11
    _atom_site_aniso_U_22
    _atom_site_aniso_U_33
    _atom_site_aniso_U_12
    _atom_site_aniso_U_13
    _atom_site_aniso_U_23
    N1 0.0394(8) 0.0550(10) 0.0340(9) -0.0095(7) 0.0135(7) -0.0065(7)
    N2 0.0441(9) 0.0540(10) 0.0343(9) -0.0066(7) 0.0169(7) -0.0064(7)
    N3 0.0376(8) 0.0561(10) 0.0301(8) -0.0080(7) 0.0114(7) -0.0086(7)
    O1 0.0660(10) 0.0645(10) 0.0627(10) -0.0145(7) 0.0417(9) -0.0168(7)
    O2 0.0388(8) 0.0742(10) 0.0420(8) -0.0095(6) 0.0107(6) -0.0206(7)
    O3 0.0585(9) 0.0622(10) 0.0378(8) -0.0229(7) -0.0006(7) 0.0077(6)
    C1 0.0806(16) 0.0644(14) 0.0562(14) -0.0077(12) 0.0429(13) -0.0116(11)
    C2 0.0514(11) 0.0425(10) 0.0417(11) -0.0008(8) 0.0229(9) 0.0007(8)
    C3 0.0550(12) 0.0480(11) 0.0410(11) -0.0055(9) 0.0205(10) -0.0091(9)
    C4 0.0432(10) 0.0507(11) 0.0427(11) -0.0080(8) 0.0152(9) -0.0054(9)
    C5 0.0413(10) 0.0416(10) 0.0336(10) 0.0009(8) 0.0134(8) 0.0027(8)
    C6 0.0537(12) 0.0507(11) 0.0441(11) -0.0116(9) 0.0225(10) -0.0121(9)
    C7 0.0520(12) 0.0549(12) 0.0527(13) -0.0147(9) 0.0257(10) -0.0094(10)
    C8 0.0418(10) 0.0413(9) 0.0301(10) -0.0004(8) 0.0108(8) -0.0003(7)
    C9 0.0403(10) 0.0514(11) 0.0318(10) -0.0060(8) 0.0110(8) -0.0068(8)
    C10 0.0367(9) 0.0458(10) 0.0320(9) -0.0017(7) 0.0102(8) -0.0015(8)
    C11 0.0379(10) 0.0443(10) 0.0298(9) -0.0006(8) 0.0106(8) -0.0013(7)
    C12 0.0388(10) 0.0486(11) 0.0320(10) 0.0018(8) 0.0118(8) -0.0009(8)
    C13 0.0390(10) 0.0499(11) 0.0355(10) -0.0082(8) 0.0087(8) -0.0044(8)
_geom_special_details
;
All e.s.d.'s (except the e.s.d. in the dihedral angle between two l.s. planes)
are estimated using the full covariance matrix. The cell e.s.d.'s are taken
into account individually in the estimation of e.s.d.'s in distances, angles
and torsion angles; correlations between e.s.d.'s in cell parameters are only
used when they are defined by crystal symmetry. An approximate (isotropic)
treatment of cell e.s.d.'s is used for estimating e.s.d.'s involving l.s.
planes.
;
loop_
    _geom_bond_atom_site_label_1
    _geom_bond_atom_site_label_2
    _geom_bond_site_symmetry_2
    _geom_bond_distance
    _geom_bond_publ_flag
    N1 N2 . 1.347(3) ?
    N1 C8 . 1.351(3) ?
    N1 H1D . 0.8600 ?
    N2 C10 . 1.324(3) ?
    N3 C11 . 1.336(4) ?
    N3 C12 . 1.452(4) ?
    N3 H3B . 0.8600 ?
    O1 C2 . 1.366(3) ?
    O1 C1 . 1.422(4) ?
    O2 C11 . 1.230(3) ?
    O3 C13 . 1.405(4) ?
    O3 H3 . 0.8200 ?
    C1 H1A . 0.9600 ?
    C1 H1B . 0.9600 ?
    C1 H1C . 0.9600 ?
    C2 C3 . 1.377(4) ?
    C2 C7 . 1.383(4) ?
    C3 C4 . 1.383(3) ?
    C3 H3A . 0.9300 ?
    C4 C5 . 1.386(4) ?
    C4 H4 . 0.9300 ?
    C5 C6 . 1.385(4) ?
    C5 C8 . 1.474(3) ?
    C6 C7 . 1.378(4) ?
    C6 H6 . 0.9300 ?
    C7 H7 . 0.9300 ?
    C8 C9 . 1.376(4) ?
    C9 C10 . 1.400(4) ?
    C9 H9 . 0.9300 ?
    C10 C11 . 1.482(4) ?
    C12 C13 . 1.502(4) ?
    C12 H12A . 0.9700 ?
    C12 H12B . 0.9700 ?
    C13 H13A . 0.9700 ?
    C13 H13B . 0.9700 ?
loop_
    _geom_angle_atom_site_label_1
    _geom_angle_atom_site_label_2
    _geom_angle_atom_site_label_3
    _geom_angle_site_symmetry_1
    _geom_angle_site_symmetry_3
    _geom_angle
    _geom_angle_publ_flag
    N2 N1 C8 . . 113.55(19) ?
    N2 N1 H1D . . 123.2 ?
    C8 N1 H1D . . 123.2 ?
    C10 N2 N1 . . 104.0(2) ?
    C11 N3 C12 . . 121.65(15) ?
    C11 N3 H3B . . 119.2 ?
    C12 N3 H3B . . 119.2 ?
    C2 O1 C1 . . 117.42(19) ?
    C13 O3 H3 . . 109.5 ?
    O1 C1 H1A . . 109.5 ?
    O1 C1 H1B . . 109.5 ?
    H1A C1 H1B . . 109.5 ?
    O1 C1 H1C . . 109.5 ?
    H1A C1 H1C . . 109.5 ?
    H1B C1 H1C . . 109.5 ?
    O1 C2 C3 . . 125.3(2) ?
    O1 C2 C7 . . 115.5(2) ?
    C3 C2 C7 . . 119.21(18) ?
    C2 C3 C4 . . 119.9(2) ?
    C2 C3 H3A . . 120.1 ?
    C4 C3 H3A . . 120.1 ?
    C3 C4 C5 . . 121.9(2) ?
    C3 C4 H4 . . 119.0 ?
    C5 C4 H4 . . 119.0 ?
    C6 C5 C4 . . 117.09(18) ?
    C6 C5 C8 . . 122.5(2) ?
    C4 C5 C8 . . 120.3(2) ?
    C7 C6 C5 . . 121.7(2) ?
    C7 C6 H6 . . 119.2 ?
    C5 C6 H6 . . 119.2 ?
    C6 C7 C2 . . 120.2(2) ?
    C6 C7 H7 . . 119.9 ?
    C2 C7 H7 . . 119.9 ?
    N1 C8 C9 . . 105.35(16) ?
    N1 C8 C5 . . 123.1(2) ?
    C9 C8 C5 . . 131.5(2) ?
    C8 C9 C10 . . 105.33(19) ?
    C8 C9 H9 . . 127.3 ?
    C10 C9 H9 . . 127.3 ?
    N2 C10 C9 . . 111.8(2) ?
    N2 C10 C11 . . 120.4(2) ?
    C9 C10 C11 . . 127.62(17) ?
    O2 C11 N3 . . 121.4(2) ?
    O2 C11 C10 . . 121.6(2) ?
    N3 C11 C10 . . 116.86(16) ?
    N3 C12 C13 . . 115.33(17) ?
    N3 C12 H12A . . 108.4 ?
    C13 C12 H12A . . 108.4 ?
    N3 C12 H12B . . 108.4 ?
    C13 C12 H12B . . 108.4 ?
    H12A C12 H12B . . 107.5 ?
    O3 C13 C12 . . 109.12(19) ?
    O3 C13 H13A . . 109.9 ?
    C12 C13 H13A . . 109.9 ?
    O3 C13 H13B . . 109.9 ?
    C12 C13 H13B . . 109.9 ?
    H13A C13 H13B . . 108.3 ?
loop_
    _geom_hbond_atom_site_label_D
    _geom_hbond_atom_site_label_H
    _geom_hbond_atom_site_label_A
    _geom_hbond_site_symmetry_A
    _geom_hbond_distance_DH
    _geom_hbond_distance_HA
    _geom_hbond_distance_DA
    _geom_hbond_angle_DHA
    O3 H3 O2 6_556 0.82 1.88 2.668(5) 162
    N3 H3B N2 7_556 0.86 2.54 3.318(7) 151
    N1 H1D O3 7_556 0.86 1.90 2.739(5) 166
data_global
_journal_date_recd_electronic     2012-02-14
_journal_date_accepted     2012-02-21
_journal_name_full     'Acta Crystallographica, Section E'
_journal_year     2012
_journal_volume     68
_journal_issue      3
_journal_page_first     o901
_journal_page_last     o901
_journal_paper_category     QO
_journal_paper_doi     10.1107/S1600536812007829
_journal_coeditor_code     HB6641
loop_
    _publ_contact_author_name
    _publ_contact_author_address
    _publ_contact_author_email
    'Lv, Jiaguo'
;
Department of Medicinal Chemistry
School of Pharmacy
Second Military Medical University
Shanghai 200433
People's Republic of China
;
 ljg20060508@yahoo.com.cn
    'Wu, Defeng'
;
Department of Pharmacognosy
School of Food Science
Fujian Agriculture and Forestry University
Fujian 350002
People's Republic of China
;
 zi99289@yeah.net
loop_
    _publ_contact_author_fax
    _publ_contact_author_phone
    '021 81871240'
;
'021 81871234'
;
    '0591 83768664'
;
'0591 83768391'
;
_publ_section_title
;
<i>N</i>-(2-Hydroxyethyl)-5-(4-methoxyphenyl)-4<i>H</i>-pyrazole-3-carboxamide
;
loop_
    _publ_author_name
    _publ_author_footnote
    _publ_author_address
    'Han, Guangqian' .
;
Department of Pharmacognosy
School of Food Science
Fujian Agriculture and Forestry University
Fujian 350002
People's Republic of China
;
    'Lv, Jiaguo' .
;
Department of Medicinal Chemistry
School of Pharmacy
Second Military Medical University
Shanghai 200433
People's Republic of China
;
    'Zhu, Ju' .
;
Department of Medicinal Chemistry
School of Pharmacy
Second Military Medical University
Shanghai 200433
People's Republic of China
;
    'Zhou, Youjun' .
;
Department of Medicinal Chemistry
School of Pharmacy
Second Military Medical University
Shanghai 200433
People's Republic of China
;
    'Wu, Defeng' .
;
Department of Pharmacognosy
School of Food Science
Fujian Agriculture and Forestry University
Fujian 350002
People's Republic of China
;
