# Supplementary material for: N-(2-Hy­droxy­eth­yl)-5-(4-meth­oxy­phen­yl)-4H-pyrazole-3-carboxamide
Source: Acta Crystallogr Sect E Struct Rep Online. 2012 Feb 29;68(Pt 3):o901. doi: 10.1107/S1600536812007829 (PMC3297946; doi:10.1107/S1600536812007829)
Supplement: Supplementary file 2 [file e-68-0o901-Isup2.hkl]

# 
# h,k,l, Fc-squared, Fo-squared, sigma(Fo-squared) and status flag 
# 
data_I
_shelx_title ' t074540 in C2/c' 
_shelx_refln_list_code          4 
_shelx_F_calc_maximum      339.63 
_exptl_crystal_F_000      1104.00 
_reflns_d_resolution_high  0.8255 
 
loop_ 
 _symmetry_equiv_pos_as_xyz 
 'x, y, z' 
 '-x, y, -z+1/2' 
 'x+1/2, y+1/2, z' 
 '-x+1/2, y+1/2, -z+1/2' 
 '-x, -y, -z' 
 'x, -y, z-1/2' 
 '-x+1/2, -y+1/2, -z' 
 'x+1/2, -y+1/2, z-1/2' 
 
_cell_length_a    21.8203 
_cell_length_b    10.0820 
_cell_length_c    12.2839 
_cell_angle_alpha  90.000 
_cell_angle_beta  110.533 
_cell_angle_gamma  90.000 
 
_shelx_F_squared_multiplier     1.000 
 
loop_ 
 _refln_index_h 
 _refln_index_k 
 _refln_index_l 
 _refln_F_squared_calc 
 _refln_F_squared_meas 
 _refln_F_squared_sigma 
 _refln_observed_status 
   2   0   0     5211.83     5071.21     43.09 o 
   4   0   0    22412.38    20070.87    133.27 o 
   6   0   0    38326.80    37390.82    166.95 o 
   8   0   0    11076.30     9789.12    162.46 o 
  10   0   0     1744.59     1901.57     21.53 o 
  12   0   0        4.88        8.30      3.82 o 
  14   0   0     1580.63     1620.57     43.16 o 
  16   0   0       33.88       27.41     12.13 o 
  18   0   0      479.35      389.07     23.86 o 
  20   0   0      569.90      537.01     28.61 o 
  22   0   0       33.19       38.09     15.16 o 
  24   0   0        7.30       21.09     12.52 o 
   1   1   0      109.50       64.79      8.99 o 
   3   1   0      285.39      209.83      6.05 o 
   5   1   0     4567.39     4926.80     61.45 o 
   7   1   0        6.26        5.97      1.73 o 
   9   1   0     5102.66     5739.84     87.64 o 
  11   1   0       46.20       39.18      3.25 o 
  13   1   0       16.99       19.85      4.32 o 
  15   1   0       30.51       22.74      7.60 o 
  17   1   0      497.23      471.95     18.69 o 
  19   1   0       28.02        8.47     11.40 o 
  21   1   0       84.83       95.50     11.58 o 
  23   1   0       87.45       99.73     12.53 o 
   0   2   0    35495.62    35493.79    961.06 o 
   2   2   0    12459.07    12614.95    185.93 o 
   4   2   0       71.63       92.41      3.54 o 
   6   2   0      742.15      759.90     36.16 o 
   8   2   0     1560.96     1523.17    110.84 o 
  10   2   0        4.71        7.35      7.05 o 
  12   2   0      500.17      503.31     27.16 o 
  14   2   0      456.40      488.58     35.86 o 
  16   2   0      440.51      490.66     38.04 o 
  18   2   0      716.05      761.45     24.79 o 
  20   2   0      112.21      105.91     15.68 o 
  22   2   0       21.45       26.76      8.24 o 
  24   2   0      254.34      308.59     23.53 o 
   1   3   0     2606.14     2602.42     31.15 o 
   3   3   0     2152.96     2124.80    104.57 o 
   5   3   0       58.40       58.83      6.91 o 
   7   3   0      690.72      755.03    109.83 o 
   9   3   0        1.92        1.93      2.86 o 
  11   3   0      666.82      768.55     43.92 o 
  13   3   0      343.39      367.45     22.61 o 
  15   3   0      920.34     1002.34     37.39 o 
  17   3   0     1046.33     1008.15     78.28 o 
  19   3   0        0.67        2.60      8.15 o 
  21   3   0       37.01       41.94     24.58 o 
  23   3   0        8.37       18.70     11.80 o 
   0   4   0     2013.37     2627.22     49.33 o 
   2   4   0     1838.35     1333.94    240.31 o 
   4   4   0      505.97      513.20     30.19 o 
   6   4   0      179.95      133.78     10.37 o 
   8   4   0     1629.84     1893.63    168.98 o 
  10   4   0     1071.75     1043.74     37.08 o 
  12   4   0       81.95       74.39      5.58 o 
  14   4   0       26.97       26.58      6.33 o 
  16   4   0     1144.96     1146.40     47.69 o 
  18   4   0      651.08      684.42     18.85 o 
  20   4   0      294.33      345.75     29.33 o 
  22   4   0      561.42      689.15     79.04 o 
   1   5   0      951.51      956.08     31.39 o 
   3   5   0       53.90       42.43      4.74 o 
   5   5   0     1066.81     1028.78     27.62 o 
   7   5   0     2634.05     2589.37     94.10 o 
   9   5   0     1171.44     1356.97    102.79 o 
  11   5   0      730.50      760.80     51.50 o 
  13   5   0      271.01      299.79     14.77 o 
  15   5   0      852.69      934.28    100.30 o 
  17   5   0       47.61       42.38     11.20 o 
  19   5   0       14.78       27.27      8.14 o 
  21   5   0        7.42        9.36     11.99 o 
   0   6   0     4414.17     4436.31    501.34 o 
   2   6   0      220.63      270.65     17.53 o 
   4   6   0      216.72      231.46     11.48 o 
   6   6   0     1951.36     2037.47     93.66 o 
   8   6   0       43.02       49.77      8.57 o 
  10   6   0      130.96      116.65     16.34 o 
  12   6   0      115.41      138.44     10.04 o 
  14   6   0      321.21      352.68     16.08 o 
  16   6   0       23.03       22.83      7.89 o 
  18   6   0       84.11       71.75      9.99 o 
  20   6   0      278.80      321.97     18.59 o 
   1   7   0      180.83      154.44     15.54 o 
   3   7   0      350.31      369.73     29.30 o 
   5   7   0      916.26      976.37     58.98 o 
   7   7   0        5.68        8.46      4.13 o 
   9   7   0       49.15       47.10      6.40 o 
  11   7   0       67.30       78.81      8.22 o 
  13   7   0        1.69       -8.75     11.27 o 
  15   7   0       68.95       52.78      9.63 o 
  17   7   0      139.89      133.23     12.72 o 
  19   7   0        1.67        8.05     10.28 o 
   0   8   0     1104.41     1086.17    150.26 o 
   2   8   0      323.14      277.94     14.02 o 
   4   8   0       34.52       26.87      3.51 o 
   6   8   0     1648.58     1490.92    173.87 o 
   8   8   0        7.85        8.59      7.16 o 
  10   8   0        1.50        1.64      6.78 o 
  12   8   0        0.66       -3.72      6.77 o 
  14   8   0       24.94       34.46      9.10 o 
  16   8   0        9.37       12.60      8.30 o 
  18   8   0        1.37       10.27      8.41 o 
   1   9   0      181.11      192.25     21.88 o 
   3   9   0      112.11      127.04     11.28 o 
   5   9   0        6.21        7.71      6.32 o 
   7   9   0       54.81       54.33     12.39 o 
   9   9   0       35.08       25.48      8.58 o 
  11   9   0       12.27       15.28      7.51 o 
  13   9   0      202.31      197.74     15.92 o 
  15   9   0       67.74       68.48     11.53 o 
   0  10   0       61.16       91.09     25.90 o 
   2  10   0      491.30      526.05     54.79 o 
   4  10   0       10.60       10.21      6.30 o 
   6  10   0      190.88      210.57     22.80 o 
   8  10   0       40.26       37.78      9.92 o 
  10  10   0        9.94       13.02      9.63 o 
  12  10   0        1.57        1.98      8.21 o 
  14  10   0        0.38       -0.26      8.50 o 
   1  11   0      105.31      138.89     22.35 o 
   3  11   0        0.95        7.86      9.07 o 
   5  11   0      271.52      315.10     40.80 o 
   7  11   0        0.86        2.36      9.35 o 
   9  11   0        3.95        3.20      9.18 o 
   0  12   0       21.98       45.47     18.06 o 
   2  12   0      344.95      404.95    101.37 o 
   4  12   0       52.79       69.86     26.69 o 
 -25   1   1       16.55       24.06      9.12 o 
 -23   1   1       10.68        6.42      8.33 o 
 -21   1   1      321.81      342.22     17.81 o 
 -19   1   1      174.23      150.03     12.68 o 
 -17   1   1       25.22       20.77      8.66 o 
 -15   1   1      627.52      606.65     32.31 o 
 -13   1   1      221.41      200.40     19.18 o 
 -11   1   1     3184.72     3132.76    128.43 o 
  -9   1   1      125.40      115.91      3.29 o 
  -7   1   1       32.13       48.29      2.21 o 
  -5   1   1     1291.37     1076.68     82.72 o 
  -3   1   1      152.82       92.61      5.21 o 
  -1   1   1      714.59      726.57     40.00 o 
   1   1   1     3076.58     3502.08     95.37 o 
   3   1   1      793.78      844.65     39.10 o 
   5   1   1     2448.62     2690.96     35.28 o 
   7   1   1     2334.10     2609.25     36.25 o 
   9   1   1     3767.98     4836.07    158.44 o 
  11   1   1        2.21        2.88      3.48 o 
  13   1   1      837.82     1000.77    129.86 o 
  15   1   1       93.90       82.72      9.79 o 
  17   1   1     1371.37     1265.86     32.92 o 
  19   1   1      152.33      154.46     13.75 o 
  21   1   1       26.99       41.79      9.74 o 
  23   1   1        1.44        6.33      7.04 o 
 -24   2   1       41.50       50.20     10.52 o 
 -22   2   1      762.61      951.79    103.77 o 
 -20   2   1       17.18       22.40      8.51 o 
 -18   2   1      305.43      292.25     23.99 o 
 -16   2   1      382.65      341.40     11.67 o 
 -14   2   1      272.88      266.59      9.62 o 
 -12   2   1      800.06      858.08     55.34 o 
 -10   2   1       59.43       80.18     18.12 o 
  -8   2   1       79.87       89.33      3.09 o 
  -6   2   1     1675.98     1486.18     29.11 o 
  -4   2   1     5703.61     5318.36    230.76 o 
  -2   2   1    14639.91    13855.60   1110.08 o 
   0   2   1    32782.04    32867.86    796.42 o 
   2   2   1   115346.62   105265.66   1856.93 o 
   4   2   1     4781.43     3859.84    446.86 o 
   6   2   1      650.48      692.64     45.06 o 
   8   2   1       50.47       42.23      4.74 o 
  10   2   1     4746.83     5497.06    331.56 o 
  12   2   1      190.72      260.18     10.08 o 
  14   2   1     1185.32     1270.54    134.05 o 
  16   2   1      109.04      126.86     11.52 o 
  18   2   1        3.10        5.32      7.15 o 
  20   2   1        1.46        2.23      7.59 o 
  22   2   1       23.24       38.04      9.43 o 
 -23   3   1       66.84      103.16     24.98 o 
 -21   3   1       98.66      142.44     21.81 o 
 -19   3   1      728.50      856.90     90.06 o 
 -17   3   1      368.46      387.38     31.64 o 
 -15   3   1        3.78        4.67      4.56 o 
 -13   3   1       61.27       81.97     27.35 o 
 -11   3   1      251.89      258.39      8.20 o 
  -9   3   1      587.94      633.56     32.45 o 
  -7   3   1     9253.71    10410.00     88.73 o 
  -5   3   1       88.18       65.02      6.64 o 
  -3   3   1       46.07       46.83     22.27 o 
  -1   3   1      573.26      491.61     24.74 o 
   1   3   1    31524.02    31002.65    298.20 o 
   3   3   1     8548.91     6759.17    822.23 o 
   5   3   1        0.36       10.55      5.75 o 
   7   3   1      268.67      345.27     13.45 o 
   9   3   1     1108.74     1197.62    127.61 o 
  11   3   1      331.31      420.06     21.09 o 
  13   3   1      135.10      153.82      8.72 o 
  15   3   1        1.30       -1.51      5.03 o 
  17   3   1       24.02       24.91     16.01 o 
  19   3   1        0.27       -1.05      6.71 o 
  21   3   1       16.45       14.02      8.43 o 
  23   3   1        5.29       18.25      9.58 o 
 -22   4   1      240.15      306.19     41.19 o 
 -20   4   1      244.07      300.05     31.44 o 
 -18   4   1       53.03       54.22      6.87 o 
 -16   4   1      261.77      295.77     14.90 o 
 -14   4   1      955.12     1033.28     22.15 o 
 -12   4   1      620.61      629.75     76.42 o 
 -10   4   1       12.37        3.56      2.98 o 
  -8   4   1      228.84      355.69     22.74 o 
  -6   4   1      160.33      142.91     15.24 o 
  -4   4   1       95.12       82.35      4.78 o 
  -2   4   1     1510.37     1679.74    104.29 o 
   0   4   1    12583.07    12987.65    714.93 o 
   2   4   1     2180.84     2187.70     84.18 o 
   4   4   1       72.91       82.29      3.08 o 
   6   4   1      840.81      834.68     47.51 o 
   8   4   1        9.95       14.61      4.15 o 
  10   4   1      161.74      152.38      7.97 o 
  12   4   1       74.96       91.72      7.26 o 
  14   4   1      395.23      471.03     15.16 o 
  16   4   1       23.29       40.23      6.43 o 
  18   4   1      340.21      377.33     77.12 o 
  20   4   1        2.41       16.75     10.41 o 
  22   4   1      133.36      199.01     17.68 o 
 -23   5   1       38.25       50.48     16.34 o 
 -21   5   1       10.14       12.92     13.18 o 
 -19   5   1       18.68       28.54     13.71 o 
 -17   5   1      215.70      224.78     12.86 o 
 -15   5   1     1210.24     1095.69     54.88 o 
 -13   5   1      562.59      603.63     29.47 o 
 -11   5   1      322.42      364.72     40.87 o 
  -9   5   1     1039.44     1310.12    204.57 o 
  -7   5   1       64.66       78.18      8.32 o 
  -5   5   1      157.44      167.09      9.55 o 
  -3   5   1      565.77      555.13     16.14 o 
  -1   5   1       36.94       46.04      3.75 o 
   1   5   1      557.96      582.32     30.42 o 
   3   5   1     1681.73     1623.40     42.97 o 
   5   5   1     3266.63     3371.57    149.80 o 
   7   5   1      266.78      320.22     11.47 o 
   9   5   1      250.37      260.78     14.55 o 
  11   5   1      490.12      464.94     18.72 o 
  13   5   1       86.29       62.21      9.75 o 
  15   5   1      178.11      189.93     12.85 o 
  17   5   1      273.10      313.05     44.69 o 
  19   5   1      219.47      192.97     21.09 o 
  21   5   1        0.15       -0.40     11.99 o 
 -22   6   1      244.08      274.83     28.87 o 
 -20   6   1        2.88       -9.69      8.17 o 
 -18   6   1       15.64       12.05     11.93 o 
 -16   6   1     1055.50     1064.54     26.35 o 
 -14   6   1       20.36       27.48      7.12 o 
 -12   6   1      296.01      288.35     13.38 o 
 -10   6   1       13.68       26.06      5.79 o 
  -8   6   1       38.52       41.70      4.40 o 
  -6   6   1      593.74      622.35     45.85 o 
  -4   6   1     2053.47     1525.99    390.20 o 
  -2   6   1      199.78      220.65     13.28 o 
   0   6   1      204.11      199.69     15.03 o 
   2   6   1        4.21       23.17     16.35 o 
   4   6   1      678.71      599.15     34.15 o 
   6   6   1       27.48       38.92      3.35 o 
   8   6   1       10.75        5.34      4.37 o 
  10   6   1        8.56        9.04      5.80 o 
  12   6   1      204.16      189.67     12.54 o 
  14   6   1       94.41      104.43     10.66 o 
  16   6   1       94.25      115.90     10.80 o 
  18   6   1      271.86      282.27     18.98 o 
  20   6   1        2.58        1.45     11.07 o 
 -19   7   1        2.05        6.54     15.22 o 
 -17   7   1      235.27      231.48     28.27 o 
 -15   7   1      517.65      515.65     33.69 o 
 -13   7   1      517.79      566.77     55.57 o 
 -11   7   1      320.15      324.49     44.16 o 
  -9   7   1       81.49       88.06      7.51 o 
  -7   7   1       56.18       62.02      7.32 o 
  -5   7   1      133.25      109.19      5.69 o 
  -3   7   1       79.74       72.09      5.12 o 
  -1   7   1      163.83      125.38      9.84 o 
   1   7   1      498.10      514.30     28.09 o 
   3   7   1      300.06      254.70     29.28 o 
   5   7   1       73.33       75.63      4.94 o 
   7   7   1       80.93       77.25      9.09 o 
   9   7   1        7.57       11.72      6.53 o 
  11   7   1      206.11      235.80     12.27 o 
  13   7   1        9.28        9.03      6.15 o 
  15   7   1      303.42      324.58     30.12 o 
  17   7   1       91.29       77.99      9.31 o 
  19   7   1       18.60       18.42      7.91 o 
 -18   8   1       25.90       34.53     11.33 o 
 -16   8   1      154.80      170.82     18.06 o 
 -14   8   1       33.08       31.63      9.09 o 
 -12   8   1       59.15       70.63      9.80 o 
 -10   8   1        2.60        5.30      7.01 o 
  -8   8   1       55.67       47.22      6.26 o 
  -6   8   1      757.99      805.44     41.04 o 
  -4   8   1      112.71      133.24     19.20 o 
  -2   8   1     1740.86     1867.69    122.94 o 
   0   8   1       96.26       89.89      8.54 o 
   2   8   1        1.63        4.58      3.77 o 
   4   8   1      922.90      917.25     80.26 o 
   6   8   1      521.75      534.68     20.76 o 
   8   8   1       48.56       58.48      9.23 o 
  10   8   1        8.58        7.94      7.12 o 
  12   8   1      177.84      195.96     16.15 o 
  14   8   1       35.43       52.27     10.42 o 
  16   8   1        1.92        9.08      8.46 o 
  18   8   1       16.72       29.17     10.32 o 
 -17   9   1       88.11      121.71     13.59 o 
 -15   9   1        0.00        1.90      8.26 o 
 -13   9   1      125.77      132.71     13.09 o 
 -11   9   1       90.18       92.04     11.30 o 
  -9   9   1       16.35       13.29      7.63 o 
  -7   9   1       21.73       18.57      5.76 o 
  -5   9   1        0.25        1.84      4.71 o 
  -3   9   1      300.11      335.87     29.24 o 
  -1   9   1        7.35        7.67      4.78 o 
   1   9   1        0.51        2.33      4.26 o 
   3   9   1      729.21      770.76     36.98 o 
   5   9   1        0.33        2.67      7.22 o 
   7   9   1      169.25      170.37     14.34 o 
   9   9   1       11.48        8.25      7.73 o 
  11   9   1       42.39       42.49      9.01 o 
  13   9   1       42.32       46.97     10.85 o 
  15   9   1        0.64        2.22      8.36 o 
 -14  10   1        0.76       11.24      8.79 o 
 -12  10   1       12.92       20.57      9.40 o 
 -10  10   1      120.66      142.31     14.76 o 
  -8  10   1       12.23       17.49      9.03 o 
  -6  10   1      105.77      104.26     12.74 o 
  -4  10   1      892.41      928.40    147.99 o 
  -2  10   1      299.36      329.38     39.96 o 
   0  10   1       32.65       38.08      7.19 o 
   2  10   1       84.08       92.59     23.00 o 
   4  10   1     1459.16     1556.91    128.69 o 
   6  10   1       23.98       32.25      9.45 o 
   8  10   1      280.81      265.30     25.97 o 
  10  10   1        1.57       -7.36     13.05 o 
  12  10   1       30.76       49.96     11.49 o 
 -11  11   1        5.59       12.45     10.10 o 
  -9  11   1        0.88        3.02      8.36 o 
  -7  11   1        0.48        9.77     10.48 o 
  -5  11   1       23.80       27.75     14.23 o 
  -3  11   1        0.29       -2.23      6.63 o 
  -1  11   1      109.35      129.92     17.18 o 
   1  11   1        5.66       10.86      8.18 o 
   3  11   1       31.23       57.39     18.78 o 
   5  11   1      271.99      321.43     33.55 o 
   7  11   1      207.04      243.18     36.05 o 
   9  11   1        2.73        1.71      9.10 o 
  -4  12   1      116.13      142.20     28.14 o 
  -2  12   1       68.69       78.25     32.36 o 
   0  12   1       55.25       65.69     30.91 o 
   2  12   1       13.66       18.97     10.48 o 
 -24   0   2      127.65      127.32     18.72 o 
 -22   0   2      251.22      258.62     23.59 o 
 -20   0   2      569.47      593.85     30.46 o 
 -18   0   2      602.96      538.25     26.11 o 
 -16   0   2        0.85       -5.54      8.17 o 
 -14   0   2       56.38       49.03      4.74 o 
 -12   0   2     3787.63     3658.73     29.92 o 
 -10   0   2     8190.00     7718.24     46.55 o 
  -8   0   2    16335.62    15403.16     83.02 o 
  -6   0   2     3740.00     2517.85    447.63 o 
  -4   0   2        0.22        1.58      2.24 o 
  -2   0   2    10900.97     7546.20     61.42 o 
   0   0   2        0.92        0.10      1.16 o 
   2   0   2    44121.51    50209.61    469.25 o 
   4   0   2    11881.73    14094.03    135.05 o 
   6   0   2     1918.11     2017.77     23.93 o 
   8   0   2       28.77       22.27      4.22 o 
  10   0   2      990.89     1115.21     20.19 o 
  12   0   2      269.27      296.22     19.51 o 
  14   0   2     1594.18     1689.90     47.51 o 
  16   0   2     1318.66     1273.15     44.20 o 
  18   0   2     1597.37     1603.43     53.31 o 
  20   0   2      123.36      118.62     18.58 o 
  22   0   2       77.36       98.72     18.06 o 
 -25   1   2        0.18        1.17      8.14 o 
 -23   1   2       24.89       23.31      9.44 o 
 -21   1   2      707.82      733.60     41.67 o 
 -19   1   2      154.49      159.33     12.60 o 
 -17   1   2      178.36      145.94     10.79 o 
 -15   1   2      330.92      310.78      9.07 o 
 -13   1   2     2222.58     1929.54     33.76 o 
 -11   1   2     1348.21     1150.61     44.95 o 
  -9   1   2     4555.19     4309.14     31.30 o 
  -7   1   2     1756.82     1656.35     33.39 o 
  -5   1   2     1794.28     1513.82     30.38 o 
  -3   1   2     1311.54     1254.51    176.68 o 
  -1   1   2     1346.97     1216.67     94.38 o 
   1   1   2     6217.39     5924.87    860.22 o 
   3   1   2    25923.88    25489.46   1135.22 o 
   5   1   2       46.20       45.63      4.67 o 
   7   1   2     2311.02     2735.64    247.04 o 
   9   1   2      736.04      972.95     47.42 o 
  11   1   2     3117.53     3861.32    245.63 o 
  13   1   2      923.33     1059.94     48.41 o 
  15   1   2        0.00        6.54      6.23 o 
  17   1   2     1152.73     1126.03    124.65 o 
  19   1   2       19.11       23.58      8.60 o 
  21   1   2        1.35        6.68      7.73 o 
  23   1   2        0.93        4.37      7.99 o 
 -24   2   2       33.98       45.15     12.72 o 
 -22   2   2      696.36      640.66     22.91 o 
 -20   2   2      110.27      135.17     16.08 o 
 -18   2   2      374.95      349.80     31.44 o 
 -16   2   2      340.02      307.81     10.26 o 
 -14   2   2      140.77      122.95      6.66 o 
 -12   2   2     4778.27     4577.12    194.67 o 
 -10   2   2      115.88      110.10      3.98 o 
  -8   2   2      135.05      123.08     23.40 o 
  -6   2   2       70.63       69.53      2.74 o 
  -4   2   2    16082.07    13060.74   1825.67 o 
  -2   2   2     4393.19     4556.54    267.62 o 
   0   2   2     8886.56     8410.46    436.42 o 
   2   2   2    85456.21    95856.41    760.03 o 
   4   2   2      288.16      244.74     18.39 o 
   6   2   2     6303.23     7732.89     79.39 o 
   8   2   2       31.75       28.06      4.44 o 
  10   2   2      177.06      205.03     21.75 o 
  12   2   2      188.26      232.79     22.41 o 
  14   2   2        7.05        6.04      7.71 o 
  16   2   2       50.21       63.71      9.86 o 
  18   2   2      171.98      162.76     13.24 o 
  20   2   2      445.98      390.46     25.18 o 
  22   2   2        0.04       11.57      8.31 o 
 -25   3   2        0.95       -2.94      8.62 o 
 -23   3   2        5.90       11.04      7.88 o 
 -21   3   2      345.63      353.60     19.84 o 
 -19   3   2      228.75      230.06     19.11 o 
 -17   3   2        0.04       -6.91      4.87 o 
 -15   3   2       10.71        9.81      4.37 o 
 -13   3   2     1576.87     1506.55     67.85 o 
 -11   3   2       52.86       82.27     20.43 o 
  -9   3   2     3529.88     3612.07     47.93 o 
  -7   3   2      656.54      743.20     46.96 o 
  -5   3   2     2261.64     2042.55    225.51 o 
  -3   3   2        2.86        4.52      2.13 o 
  -1   3   2      194.35      135.86     12.10 o 
   1   3   2     7429.63     6660.23    738.81 o 
   3   3   2      778.44      887.98     34.03 o 
   5   3   2       22.09       36.77     11.43 o 
   7   3   2      492.88      289.88    115.44 o 
   9   3   2     1465.84     1398.13    194.71 o 
  11   3   2       95.31      145.91     15.68 o 
  13   3   2      371.33      416.63     58.01 o 
  15   3   2      264.33      254.29     12.36 o 
  17   3   2      775.99      866.23     43.85 o 
  19   3   2      324.24      342.06     26.10 o 
  21   3   2       39.49       42.91      9.82 o 
 -24   4   2       18.35       -0.66     12.92 o 
 -22   4   2      364.65      356.45     26.89 o 
 -20   4   2      249.22      294.94     58.53 o 
 -18   4   2       87.21       80.05      7.36 o 
 -16   4   2      476.09      441.35     12.25 o 
 -14   4   2      157.88      138.24     19.24 o 
 -12   4   2      476.21      463.26     54.19 o 
 -10   4   2       18.05       31.10      3.07 o 
  -8   4   2     4386.05     4653.98    322.86 o 
  -6   4   2     2675.89     2727.60    239.50 o 
  -4   4   2     9850.58     8982.74    222.59 o 
  -2   4   2    10052.74    10444.94    138.00 o 
   0   4   2     2151.72     2044.63     60.60 o 
   2   4   2     1322.09     1315.17     35.53 o 
   4   4   2     3215.82     3077.03    108.39 o 
   6   4   2      105.22      106.57     12.01 o 
   8   4   2      110.75      101.31     10.81 o 
  10   4   2       62.44       75.25     10.28 o 
  12   4   2       45.92       61.59     13.77 o 
  14   4   2      861.54      924.84     96.67 o 
  16   4   2      241.04      296.46     18.06 o 
  18   4   2       76.96      111.04     17.73 o 
  20   4   2      331.51      346.54     31.64 o 
 -23   5   2        1.73      -15.42     10.81 o 
 -21   5   2       17.66        4.35     12.65 o 
 -19   5   2      282.80      287.63     13.81 o 
 -17   5   2      294.18      338.78     14.78 o 
 -15   5   2      710.15      646.54     18.03 o 
 -13   5   2        0.51        2.90      4.69 o 
 -11   5   2       50.05       54.43      6.49 o 
  -9   5   2      553.95      606.27     20.93 o 
  -7   5   2       86.43       81.97      7.10 o 
  -5   5   2       68.78       57.35     25.35 o 
  -3   5   2     1486.75     1507.31     28.23 o 
  -1   5   2       10.44      106.23     68.87 o 
   1   5   2     3251.85     3302.01     88.65 o 
   3   5   2       83.87       64.74      4.50 o 
   5   5   2      149.81      128.55     11.43 o 
   7   5   2     1755.54     1752.54    144.51 o 
   9   5   2       59.38       76.47      5.73 o 
  11   5   2       99.26      111.64      7.26 o 
  13   5   2       25.27       20.58      5.79 o 
  15   5   2       29.35       44.95      7.27 o 
  17   5   2        1.22        5.68      6.84 o 
  19   5   2      199.41      214.59     23.99 o 
  21   5   2        3.60       16.47     11.86 o 
 -22   6   2       19.85        2.50     14.23 o 
 -20   6   2        0.99        0.80     14.30 o 
 -18   6   2      132.20      120.28     10.30 o 
 -16   6   2       12.42       -3.11      5.92 o 
 -14   6   2      889.46      908.11     22.37 o 
 -12   6   2       30.87       48.78      6.68 o 
 -10   6   2       89.43      118.62     13.31 o 
  -8   6   2      794.10      797.67     65.53 o 
  -6   6   2     1135.60     1353.19    146.70 o 
  -4   6   2     1478.60     1566.43    131.07 o 
  -2   6   2       39.84       43.95      4.31 o 
   0   6   2     1181.10     1253.09     91.44 o 
   2   6   2      598.61      599.92     73.26 o 
   4   6   2     1320.64     1181.38     82.68 o 
   6   6   2       63.26       61.01      6.92 o 
   8   6   2      151.66      157.95     16.08 o 
  10   6   2      120.55      111.45      8.23 o 
  12   6   2      401.96      387.14     14.66 o 
  14   6   2       59.13       63.14      8.04 o 
  16   6   2       41.03       52.06      8.71 o 
  18   6   2      127.11      182.09     23.53 o 
  20   6   2        6.28       33.21     12.39 o 
 -21   7   2       38.49       54.02     16.67 o 
 -19   7   2        0.01       -1.46     14.50 o 
 -17   7   2        2.11        6.17      6.49 o 
 -15   7   2        0.05        1.30     10.48 o 
 -13   7   2        1.30       -3.26      6.39 o 
 -11   7   2       35.58       45.24      8.96 o 
  -9   7   2        5.23        5.04      3.98 o 
  -7   7   2       21.70       25.80      3.59 o 
  -5   7   2       10.50       14.79      3.11 o 
  -3   7   2      217.81      212.74     13.57 o 
  -1   7   2        4.25        2.48      3.20 o 
   1   7   2      324.33      356.82     29.17 o 
   3   7   2      283.68      283.85     25.92 o 
   5   7   2      210.35      210.29     12.99 o 
   7   7   2       10.09        3.64      6.08 o 
   9   7   2      207.29      216.37     14.35 o 
  11   7   2      341.58      328.03     17.79 o 
  13   7   2        0.12        2.43      5.86 o 
  15   7   2      145.83      159.28     23.26 o 
  17   7   2       14.86       21.27      7.99 o 
 -18   8   2       14.82        7.83     14.17 o 
 -16   8   2        1.63        0.62     12.32 o 
 -14   8   2       24.25       19.58      9.23 o 
 -12   8   2       11.83       17.53      9.36 o 
 -10   8   2       12.74       12.62      7.68 o 
  -8   8   2      578.17      556.75     73.58 o 
  -6   8   2       12.82       18.42      5.53 o 
  -4   8   2      107.32      134.31      9.13 o 
  -2   8   2     1539.23     1696.38    134.22 o 
   0   8   2       13.96       13.54      4.10 o 
   2   8   2       88.71      109.78      6.72 o 
   4   8   2       18.65       20.36      7.08 o 
   6   8   2     1770.94     1757.02     57.28 o 
   8   8   2      142.21      120.65     12.09 o 
  10   8   2       20.84        3.48      7.25 o 
  12   8   2        6.17        5.30      7.92 o 
  14   8   2       32.88       19.01      9.26 o 
  16   8   2       38.22       48.31     11.27 o 
 -17   9   2       78.00       90.28     13.97 o 
 -15   9   2      602.01      686.36     27.36 o 
 -13   9   2        1.08       -1.81      6.59 o 
 -11   9   2       48.20       35.34      9.49 o 
  -9   9   2      197.27      200.30     28.07 o 
  -7   9   2       57.94       49.37      7.19 o 
  -5   9   2        2.66        1.32      4.03 o 
  -3   9   2       21.40       25.16      5.29 o 
  -1   9   2        4.97        7.74      4.70 o 
   1   9   2      137.47      149.25     15.42 o 
   3   9   2      401.83      431.98     54.12 o 
   5   9   2      119.34      104.90     11.70 o 
   7   9   2      638.37      600.61     31.91 o 
   9   9   2       46.69       55.23     10.03 o 
  11   9   2       83.51       82.25     12.36 o 
  13   9   2       81.02      114.92     14.29 o 
  15   9   2        0.55        7.12      9.20 o 
 -14  10   2       82.23       82.59     12.36 o 
 -12  10   2        1.54       10.43      8.79 o 
 -10  10   2        8.27        7.27      8.56 o 
  -8  10   2       18.79       23.09      6.44 o 
  -6  10   2       63.33       71.35      9.81 o 
  -4  10   2        9.31        8.56      5.08 o 
  -2  10   2        3.42        4.12      5.36 o 
   0  10   2      199.35      234.23     29.61 o 
   2  10   2       32.42       33.43      9.26 o 
   4  10   2       29.43       31.05      8.87 o 
   6  10   2       18.68       23.69      9.66 o 
   8  10   2       14.50       19.50      8.96 o 
  10  10   2       20.90       27.45      9.33 o 
  12  10   2      301.41      366.47     23.68 o 
 -11  11   2      109.53      129.35     19.37 o 
  -9  11   2        0.17        3.32      9.38 o 
  -7  11   2        1.64       -1.47      6.83 o 
  -5  11   2        1.44        3.79      6.48 o 
  -3  11   2        2.20       10.33      6.69 o 
  -1  11   2      119.50      162.87     15.71 o 
   1  11   2       16.35       30.78     11.86 o 
   3  11   2        5.50        9.91      9.00 o 
   5  11   2       40.06       54.13     12.43 o 
   7  11   2        0.38       10.51      9.81 o 
  -4  12   2       71.76       76.65     34.79 o 
  -2  12   2       14.76       15.65      9.04 o 
   0  12   2      207.78      263.67     50.81 o 
 -25   1   3       48.49       49.35     11.13 o 
 -23   1   3        2.18       -9.19      7.69 o 
 -21   1   3     1143.38     1005.33     88.70 o 
 -19   1   3     3251.65     3209.97     51.40 o 
 -17   1   3       82.78       69.02      5.25 o 
 -15   1   3     1131.01      980.02     11.16 o 
 -13   1   3       22.01       27.99      2.97 o 
 -11   1   3     2972.51     2878.73    110.74 o 
  -9   1   3     5314.95     5207.98    104.30 o 
  -7   1   3      141.80      130.83     10.15 o 
  -5   1   3     1465.48     1394.79     94.27 o 
  -3   1   3     4421.75     4371.01    314.62 o 
  -1   1   3     2259.57     2204.83     54.95 o 
   1   1   3     2635.81     1322.60    535.59 o 
   3   1   3        0.21        7.50      7.95 o 
   5   1   3      329.73      270.24     20.43 o 
   7   1   3        0.84       -0.38      2.14 o 
   9   1   3      160.03      145.33      6.98 o 
  11   1   3     3705.43     4301.17    412.98 o 
  13   1   3      216.09      255.57     15.38 o 
  15   1   3      453.74      413.77     19.38 o 
  17   1   3     1040.19     1104.02     33.28 o 
  19   1   3      910.74      926.29     93.10 o 
  21   1   3       74.51       76.74     12.31 o 
 -24   2   3        6.99       -7.16      8.43 o 
 -22   2   3       69.34       51.73     11.60 o 
 -20   2   3      243.90      201.43     13.25 o 
 -18   2   3      826.71      788.18     15.54 o 
 -16   2   3      714.00      582.69     11.94 o 
 -14   2   3        0.09        1.93      2.98 o 
 -12   2   3      185.38      205.63      5.35 o 
 -10   2   3     1523.82     1417.11     91.85 o 
  -8   2   3     1343.52     1366.59    121.37 o 
  -6   2   3    13020.86    12719.59     70.45 o 
  -4   2   3     7089.06     7402.49    165.22 o 
  -2   2   3      244.97      257.69     16.14 o 
   0   2   3    10554.23    12758.97    832.03 o 
   2   2   3     2195.86     2268.79     99.97 o 
   4   2   3       96.20      122.77      7.38 o 
   6   2   3      820.38      906.25     65.58 o 
   8   2   3      456.83      494.03     38.77 o 
  10   2   3      306.94      350.46     44.76 o 
  12   2   3       76.81       91.56     19.84 o 
  14   2   3       14.89       23.63      8.50 o 
  16   2   3     1744.27     1845.46    106.23 o 
  18   2   3      137.77      156.28     28.34 o 
  20   2   3      515.03      591.22     26.97 o 
  22   2   3      147.63      177.03     16.79 o 
 -25   3   3      211.20      238.45     37.90 o 
 -23   3   3       38.84       31.94     10.28 o 
 -21   3   3       16.40        4.20      7.41 o 
 -19   3   3       17.01       12.33      5.28 o 
 -17   3   3     1946.18     1816.31     36.88 o 
 -15   3   3       26.47       33.08     20.03 o 
 -13   3   3       19.42       16.13      3.94 o 
 -11   3   3     4593.51     4465.69     26.56 o 
  -9   3   3     4869.44     4619.02     57.49 o 
  -7   3   3      267.23      267.71     17.14 o 
  -5   3   3    13619.34    14359.08    278.01 o 
  -3   3   3      717.13      670.40     11.27 o 
  -1   3   3       33.61       39.70      5.88 o 
   1   3   3     4263.16     3932.20    264.46 o 
   3   3   3    10228.91    11500.83    405.01 o 
   5   3   3     1312.05     1379.11     87.01 o 
   7   3   3     1034.33     1377.76    101.53 o 
   9   3   3     2494.81     3120.05    194.90 o 
  11   3   3      309.47      332.47     63.15 o 
  13   3   3       31.73       32.98      6.13 o 
  15   3   3        0.11        2.75      7.04 o 
  17   3   3      294.35      301.49     18.63 o 
  19   3   3       64.01       90.19     12.48 o 
  21   3   3      121.72      151.41     15.48 o 
 -24   4   3       13.56       -3.16     11.99 o 
 -22   4   3       35.84       23.99     10.94 o 
 -20   4   3       28.12       34.58      7.78 o 
 -18   4   3        0.86       -6.64      4.43 o 
 -16   4   3      245.05      197.46      8.83 o 
 -14   4   3       17.58       12.91      4.56 o 
 -12   4   3     2773.07     2792.95     45.70 o 
 -10   4   3      244.82      221.95      6.24 o 
  -8   4   3       48.14       62.60      3.95 o 
  -6   4   3     1891.32     1763.82    174.18 o 
  -4   4   3      213.13      241.54     29.99 o 
  -2   4   3     1242.98     1451.79     95.41 o 
   0   4   3     2761.07     2627.37    196.13 o 
   2   4   3    11154.37    12425.28    672.20 o 
   4   4   3    12087.07    12567.50    663.14 o 
   6   4   3       91.83      156.63      9.00 o 
   8   4   3      208.04      241.30      8.76 o 
  10   4   3        5.42        7.49      4.14 o 
  12   4   3      578.99      673.76     82.28 o 
  14   4   3      157.39      154.67     16.87 o 
  16   4   3       15.19       18.04      8.55 o 
  18   4   3       30.06       58.08     12.06 o 
  20   4   3       36.16       54.43     11.51 o 
 -23   5   3       34.91        2.77     11.60 o 
 -21   5   3       43.60       51.23      8.27 o 
 -19   5   3        5.75        1.81      7.58 o 
 -17   5   3      218.55      220.75     12.05 o 
 -15   5   3      245.22      225.36     16.94 o 
 -13   5   3        1.50        3.75      6.26 o 
 -11   5   3      160.68      161.36      9.10 o 
  -9   5   3       72.61       67.75      4.90 o 
  -7   5   3      153.42      117.99     24.60 o 
  -5   5   3       88.15      106.21      9.82 o 
  -3   5   3     1215.75     1154.42     84.45 o 
  -1   5   3     1797.80     1812.08    103.81 o 
   1   5   3     2719.75     2450.70     88.95 o 
   3   5   3    14061.20    13500.86    902.62 o 
   5   5   3     2052.36     2339.82    125.44 o 
   7   5   3      516.90      419.47     11.75 o 
   9   5   3       58.32       57.94      5.66 o 
  11   5   3        4.51        2.93      4.38 o 
  13   5   3       90.14       88.18      7.82 o 
  15   5   3      149.40      188.70     10.95 o 
  17   5   3      196.27      234.23     15.58 o 
  19   5   3       16.49       33.34      9.54 o 
 -22   6   3      159.97      155.32     12.52 o 
 -20   6   3      138.54      145.30     15.88 o 
 -18   6   3      164.22      169.48     11.35 o 
 -16   6   3       22.54       14.82      5.87 o 
 -14   6   3      316.44      389.27     21.95 o 
 -12   6   3      332.12      341.27     13.55 o 
 -10   6   3       29.42       27.56      5.72 o 
  -8   6   3      523.98      535.45     24.57 o 
  -6   6   3     3353.63     3105.81    124.83 o 
  -4   6   3     5000.52     5170.89    352.89 o 
  -2   6   3      135.24      130.55      8.96 o 
   0   6   3     4795.28     5188.94    281.49 o 
   2   6   3     3637.16     3790.04    399.20 o 
   4   6   3        0.85        2.64      3.88 o 
   6   6   3      572.40      575.88     43.84 o 
   8   6   3      882.25      842.34     59.15 o 
  10   6   3       91.24       73.53      9.09 o 
  12   6   3       15.14       19.77      5.54 o 
  14   6   3       86.13       94.00      9.56 o 
  16   6   3       28.87       38.49      8.42 o 
  18   6   3      193.93      322.27     22.93 o 
 -21   7   3       21.54       11.60     18.32 o 
 -19   7   3       40.48       47.02      9.02 o 
 -17   7   3       13.70        4.72      6.34 o 
 -15   7   3      743.95      807.54     22.29 o 
 -13   7   3      705.29      747.71     87.76 o 
 -11   7   3       33.37       38.36     10.74 o 
  -9   7   3      234.84      233.93     22.48 o 
  -7   7   3       46.15       43.55     12.08 o 
  -5   7   3       78.86       79.12     10.08 o 
  -3   7   3      418.29      393.50     29.92 o 
  -1   7   3      282.90      358.34     48.32 o 
   1   7   3      301.03      352.54     35.90 o 
   3   7   3      248.07      374.88     61.42 o 
   5   7   3     2530.04     2288.35    114.78 o 
   7   7   3       74.10       74.33      9.75 o 
   9   7   3      972.00     1002.51     30.07 o 
  11   7   3      136.71      126.39     12.59 o 
  13   7   3        0.02       -1.97      7.73 o 
  15   7   3      208.59      275.65     20.04 o 
  17   7   3      105.69      165.42     17.61 o 
 -18   8   3      125.75      137.21     12.27 o 
 -16   8   3      181.01      210.92     13.28 o 
 -14   8   3      616.95      659.65     21.49 o 
 -12   8   3      181.69      247.98     13.74 o 
 -10   8   3      526.41      572.60     29.80 o 
  -8   8   3       35.04       35.19      6.15 o 
  -6   8   3      521.07      531.20     43.97 o 
  -4   8   3       50.76       61.55      6.87 o 
  -2   8   3      187.25      203.07     19.43 o 
   0   8   3      386.34      388.93     73.93 o 
   2   8   3      394.72      313.00     70.91 o 
   4   8   3       18.55       31.32      8.69 o 
   6   8   3      600.19      525.64     22.25 o 
   8   8   3        0.90        2.38      6.83 o 
  10   8   3        9.62       10.56      8.24 o 
  12   8   3       10.97        8.95      9.12 o 
  14   8   3      706.73      854.83     53.53 o 
  16   8   3       26.84       55.99     13.52 o 
 -17   9   3        1.87        6.72      8.43 o 
 -15   9   3        0.19       -0.79      8.70 o 
 -13   9   3      263.53      305.66     18.60 o 
 -11   9   3      245.10      288.67     21.02 o 
  -9   9   3        2.95        0.50      5.30 o 
  -7   9   3       20.85       28.14      7.04 o 
  -5   9   3       89.95       84.44      7.84 o 
  -3   9   3       30.63       33.08      6.56 o 
  -1   9   3        0.07       -1.66      5.03 o 
   1   9   3      151.58      190.31     22.71 o 
   3   9   3        2.53       -0.05      7.27 o 
   5   9   3       45.02       45.04     10.29 o 
   7   9   3      800.21      772.80     44.83 o 
   9   9   3       35.59       37.31     10.11 o 
  11   9   3       54.18       58.73     11.65 o 
  13   9   3        0.03        0.60      9.24 o 
 -14  10   3      219.37      239.59     18.07 o 
 -12  10   3        1.16        4.61      8.80 o 
 -10  10   3       42.83       61.84     12.95 o 
  -8  10   3       28.13       22.97      6.38 o 
  -6  10   3       48.04       42.70      7.60 o 
  -4  10   3      126.29      157.32     23.76 o 
  -2  10   3        0.22        2.14      5.68 o 
   0  10   3      123.02      163.59     19.30 o 
   2  10   3       13.40       14.16      7.34 o 
   4  10   3        0.87        3.74      8.11 o 
   6  10   3      335.71      328.88     20.82 o 
   8  10   3      235.59      227.47     18.58 o 
  10  10   3       24.10       24.52     10.43 o 
 -11  11   3      109.65      131.80     15.22 o 
  -9  11   3       43.59       53.88      8.86 o 
  -7  11   3       33.51       37.83      8.85 o 
  -5  11   3       85.38       91.38     34.86 o 
  -3  11   3       63.39       97.26     17.99 o 
  -1  11   3      293.51      314.70     61.69 o 
   1  11   3       19.84       24.94      9.87 o 
   3  11   3        0.00       -0.36      8.29 o 
   5  11   3       11.82       22.49      9.68 o 
   7  11   3        6.58        7.91      9.99 o 
 -26   0   4       31.41       16.87     13.84 o 
 -24   0   4        0.37       -3.82     10.54 o 
 -22   0   4       61.09       35.85     11.07 o 
 -20   0   4     2404.79     2357.48     51.89 o 
 -18   0   4       16.41       22.01      7.51 o 
 -16   0   4     7477.50     6531.01     87.06 o 
 -14   0   4       12.02       12.65      3.29 o 
 -12   0   4     2052.41     2415.72     38.45 o 
 -10   0   4    15170.82    18466.19    323.77 o 
  -8   0   4     1150.37     1413.54     30.10 o 
  -6   0   4     2861.40     3076.10     44.11 o 
  -4   0   4        0.95        1.98      3.29 o 
  -2   0   4      776.69      638.39     20.66 o 
   0   0   4      828.75      863.87     60.59 o 
   2   0   4        4.03        5.60      2.42 o 
   4   0   4      909.23      742.98    530.12 o 
   6   0   4     4944.75     5216.10     47.74 o 
   8   0   4     3830.51     4426.24     74.25 o 
  10   0   4       75.02      105.71      8.70 o 
  12   0   4      376.69      366.11     25.71 o 
  14   0   4        1.77       -9.75      8.96 o 
  16   0   4       16.76       21.09     11.99 o 
  18   0   4      227.86      235.55     24.78 o 
  20   0   4      619.89      584.73     38.50 o 
 -25   1   4      108.66      128.92     15.95 o 
 -23   1   4        9.00       -2.56      7.03 o 
 -21   1   4       40.81       47.58     11.60 o 
 -19   1   4      445.55      409.27     38.17 o 
 -17   1   4     2159.25     1958.17     21.27 o 
 -15   1   4      128.71      128.12      6.26 o 
 -13   1   4      666.00      655.26     14.18 o 
 -11   1   4      742.82      821.94     65.03 o 
  -9   1   4     3543.62     3724.82     77.89 o 
  -7   1   4     2652.23     2679.37    403.39 o 
  -5   1   4     1947.55     1787.99     22.29 o 
  -3   1   4     1087.09      957.82    101.96 o 
  -1   1   4        0.08        3.02      1.71 o 
   1   1   4     1052.97     1064.07     76.46 o 
   3   1   4      663.29      679.31     93.87 o 
   5   1   4      408.16      520.93     81.64 o 
   7   1   4        4.87       21.83     20.12 o 
   9   1   4        1.62       -3.16      2.61 o 
  11   1   4      162.72      206.93     28.21 o 
  13   1   4      142.81      142.75     12.70 o 
  15   1   4       56.74       68.22     11.04 o 
  17   1   4      115.09      120.33     14.16 o 
  19   1   4      135.57      141.68     15.50 o 
  21   1   4        1.19       21.97      9.92 o 
 -24   2   4        4.17      -10.92      7.28 o 
 -22   2   4        1.04       -9.59      6.65 o 
 -20   2   4       91.48       79.12      8.11 o 
 -18   2   4      591.09      515.39     44.77 o 
 -16   2   4     1316.11     1064.02     49.55 o 
 -14   2   4        1.86       -0.47      2.10 o 
 -12   2   4      451.65      480.94      8.58 o 
 -10   2   4     5418.98     5327.73    167.96 o 
  -8   2   4     2564.69     2706.20     29.14 o 
  -6   2   4      336.20      387.36     31.05 o 
  -4   2   4     2571.12     2585.28     65.79 o 
  -2   2   4      188.74      124.84     11.59 o 
   0   2   4     8967.76     9921.56    229.16 o 
   2   2   4      830.62      874.85     30.41 o 
   4   2   4      665.50      844.27     41.80 o 
   6   2   4      147.32      164.55     12.16 o 
   8   2   4      697.60      907.35    137.83 o 
  10   2   4       10.61        9.64      5.07 o 
  12   2   4      241.92      292.70     76.92 o 
  14   2   4      221.96      223.00     32.10 o 
  16   2   4        0.04       -1.74      6.46 o 
  18   2   4       29.27       48.73      9.89 o 
  20   2   4        7.48       20.77      9.40 o 
 -25   3   4       18.03       20.66      8.92 o 
 -23   3   4       59.09       56.45     10.02 o 
 -21   3   4       17.97        8.14      6.57 o 
 -19   3   4      706.18      640.65     31.45 o 
 -17   3   4      642.21      573.48     23.67 o 
 -15   3   4       85.18       72.38      5.48 o 
 -13   3   4       52.96       57.89      9.36 o 
 -11   3   4      112.30      122.28      4.77 o 
  -9   3   4      143.47      165.41      5.60 o 
  -7   3   4        4.58       -1.46      2.87 o 
  -5   3   4      198.88      176.43      6.63 o 
  -3   3   4     1183.94     1320.09     75.05 o 
  -1   3   4      715.76      818.22     58.05 o 
   1   3   4      322.51      336.33     51.28 o 
   3   3   4      370.67      413.45     31.22 o 
   5   3   4     7832.07     9262.67    723.67 o 
   7   3   4        0.47       13.54      3.70 o 
   9   3   4      313.97      325.00     30.91 o 
  11   3   4       27.07       54.63     10.08 o 
  13   3   4      612.18      715.90     27.95 o 
  15   3   4        6.21       10.02     11.80 o 
  17   3   4       36.42       45.62      9.19 o 
  19   3   4      295.13      303.32     28.87 o 
 -24   4   4        0.35      -12.26      8.83 o 
 -22   4   4        7.92       -3.29      8.04 o 
 -20   4   4        2.71       -0.86      4.04 o 
 -18   4   4      310.69      249.77     11.42 o 
 -16   4   4     1156.92     1107.23     29.86 o 
 -14   4   4       10.75       12.21      3.70 o 
 -12   4   4      108.23       99.23      4.84 o 
 -10   4   4     1992.06     1810.36     32.49 o 
  -8   4   4      134.12      143.12      5.05 o 
  -6   4   4     1046.12     1043.92     38.62 o 
  -4   4   4        8.27       10.88      3.23 o 
  -2   4   4     7421.78     7861.58    378.67 o 
   0   4   4     7836.21     8000.45    419.03 o 
   2   4   4     1402.89     1542.78     62.50 o 
   4   4   4     2332.46     2258.19    137.78 o 
   6   4   4     2495.73     2515.50    154.46 o 
   8   4   4      581.60      563.80     56.31 o 
  10   4   4       50.82       47.33      7.64 o 
  12   4   4       70.97       89.73     10.28 o 
  14   4   4       13.77       10.85      5.73 o 
  16   4   4       69.85       77.74     10.54 o 
  18   4   4       23.10       37.55     12.85 o 
 -23   5   4        9.51       -1.32      7.51 o 
 -21   5   4       16.86       19.26      6.81 o 
 -19   5   4        3.22       -2.02      4.95 o 
 -17   5   4       33.18       33.93      6.19 o 
 -15   5   4      127.81      112.82      8.52 o 
 -13   5   4      671.74      603.96     42.73 o 
 -11   5   4       42.52       42.85      4.39 o 
  -9   5   4       14.46       52.58     31.76 o 
  -7   5   4       33.62       33.72      4.53 o 
  -5   5   4     3299.06     3393.64    129.42 o 
  -3   5   4        0.17        3.84      4.68 o 
  -1   5   4       19.24       29.33      3.58 o 
   1   5   4       34.47       27.59      9.81 o 
   3   5   4     1118.57     1141.70     54.82 o 
   5   5   4      204.08      157.09     26.17 o 
   7   5   4      747.20      729.33    120.94 o 
   9   5   4      129.07      115.90     22.01 o 
  11   5   4      826.03      992.69     87.57 o 
  13   5   4        9.75       11.13      5.59 o 
  15   5   4        5.19        7.47      5.91 o 
  17   5   4        7.48       17.69      8.42 o 
  19   5   4        5.09       13.23      9.16 o 
 -22   6   4       18.17       15.66     13.18 o 
 -20   6   4       16.10       19.17      6.15 o 
 -18   6   4      191.77      188.41     29.46 o 
 -16   6   4      675.07      719.39     20.33 o 
 -14   6   4       17.31       21.52      5.38 o 
 -12   6   4      190.05      175.72     10.73 o 
 -10   6   4       17.96       11.11      5.27 o 
  -8   6   4      136.73      114.11      7.56 o 
  -6   6   4      177.41      194.07     10.46 o 
  -4   6   4      571.65      559.68     46.51 o 
  -2   6   4      315.52      339.80     15.32 o 
   0   6   4       11.85       16.60      3.92 o 
   2   6   4      811.60      756.85     57.21 o 
   4   6   4      782.02      647.78     69.11 o 
   6   6   4     2085.70     1955.12    139.09 o 
   8   6   4     2796.82     2659.60    193.25 o 
  10   6   4       91.17      112.52      9.49 o 
  12   6   4        0.59        4.60      5.45 o 
  14   6   4      102.07      115.58     11.20 o 
  16   6   4      200.79      278.70     18.06 o 
  18   6   4        2.25        4.61     10.02 o 
 -21   7   4        0.78       -4.41     11.93 o 
 -19   7   4       59.10       54.37      8.57 o 
 -17   7   4       14.43       17.38      6.64 o 
 -15   7   4      754.81      831.50     31.25 o 
 -13   7   4       10.87       16.28      6.29 o 
 -11   7   4      551.80      570.23     18.46 o 
  -9   7   4        4.64        4.51      3.21 o 
  -7   7   4      103.47      115.74      7.77 o 
  -5   7   4        6.85        7.80      3.39 o 
  -3   7   4       75.43       84.15      9.76 o 
  -1   7   4       40.70       38.70      7.60 o 
   1   7   4       35.96       26.23      6.80 o 
   3   7   4     1011.34      864.54     83.89 o 
   5   7   4     2062.25     1888.13    254.85 o 
   7   7   4      170.50      164.81     14.20 o 
   9   7   4     1178.11     1223.07     35.48 o 
  11   7   4        1.58        1.05      7.99 o 
  13   7   4        2.62       -1.19      9.26 o 
  15   7   4       73.16      108.73     25.70 o 
 -18   8   4      171.68      198.58     23.86 o 
 -16   8   4       53.06       67.68      8.95 o 
 -14   8   4       76.78       88.21      9.64 o 
 -12   8   4       34.04       35.43      7.36 o 
 -10   8   4       57.92       76.44      7.79 o 
  -8   8   4       57.85       42.66      6.02 o 
  -6   8   4      215.83      235.40     14.72 o 
  -4   8   4      443.29      483.92     66.74 o 
  -2   8   4       91.96       99.65     26.28 o 
   0   8   4      148.67      166.05     32.40 o 
   2   8   4      183.46      165.53     16.81 o 
   4   8   4      749.03      700.34     66.59 o 
   6   8   4      403.28      354.52     19.88 o 
   8   8   4      259.63      301.10     19.09 o 
  10   8   4      119.46      151.38     15.52 o 
  12   8   4       49.40       66.50     12.67 o 
  14   8   4       14.85       25.97     12.72 o 
 -17   9   4        0.00       20.56     11.47 o 
 -15   9   4       16.64       11.60     10.68 o 
 -13   9   4      376.95      517.81     32.03 o 
 -11   9   4       67.10       99.77     12.62 o 
  -9   9   4       15.25       18.80      6.20 o 
  -7   9   4       30.07       31.22      5.48 o 
  -5   9   4       68.93       58.56      6.81 o 
  -3   9   4        1.95        3.38      5.14 o 
  -1   9   4      134.78      149.09     28.74 o 
   1   9   4        4.52        4.73      6.48 o 
   3   9   4      468.80      447.26     54.78 o 
   5   9   4        0.49       -6.13      7.61 o 
   7   9   4       48.32       44.84     11.29 o 
   9   9   4        0.24        4.53      7.54 o 
  11   9   4       26.96       41.53     11.48 o 
 -14  10   4       76.80      104.90     18.19 o 
 -12  10   4      193.68      260.18     21.68 o 
 -10  10   4        5.41        8.28      6.44 o 
  -8  10   4      155.55      173.26     31.39 o 
  -6  10   4        4.73        5.26      5.99 o 
  -4  10   4       51.03       66.90     15.92 o 
  -2  10   4       62.13       68.70     16.13 o 
   0  10   4        1.59        4.98      6.76 o 
   2  10   4       72.82       65.92     10.52 o 
   4  10   4       77.47       73.95     14.63 o 
   6  10   4      143.32      165.64     17.99 o 
   8  10   4       22.25       28.72     11.62 o 
  10  10   4        1.92        7.66     10.02 o 
  -9  11   4       13.19        8.24      6.80 o 
  -7  11   4        7.83       10.86      7.73 o 
  -5  11   4       27.72       39.57     12.39 o 
  -3  11   4        0.00        0.93      6.25 o 
  -1  11   4       56.35       51.57     11.14 o 
   1  11   4       28.96       25.23      9.14 o 
   3  11   4       38.43       48.22     10.70 o 
   5  11   4        0.00       -4.23      8.97 o 
 -25   1   5       16.37        6.93      8.01 o 
 -23   1   5      171.31      158.21     11.60 o 
 -21   1   5      308.06      212.28     11.06 o 
 -19   1   5        1.91        2.30      3.51 o 
 -17   1   5     1921.31     1906.61     40.66 o 
 -15   1   5      993.42      949.87     20.05 o 
 -13   1   5     1104.90     1035.10     17.26 o 
 -11   1   5       72.95       63.00      4.62 o 
  -9   1   5      832.75     1097.63    101.66 o 
  -7   1   5     7326.88     8340.08    301.62 o 
  -5   1   5      293.55      263.52      9.37 o 
  -3   1   5     4567.72     4305.19    223.88 o 
  -1   1   5     2577.51     2207.96     47.02 o 
   1   1   5     4697.28     4956.17    211.87 o 
   3   1   5      656.51      537.81    135.17 o 
   5   1   5       80.55       64.96     13.07 o 
   7   1   5     4020.11     3926.25    383.01 o 
   9   1   5      180.46      183.42     10.35 o 
  11   1   5        0.41       -1.65      6.02 o 
  13   1   5       32.59       31.38      9.42 o 
  15   1   5      337.33      321.13     27.88 o 
  17   1   5        1.85       13.51      8.80 o 
  19   1   5       69.15       72.15     12.89 o 
 -26   2   5        3.96       -8.58      8.09 o 
 -24   2   5       43.94       28.40      8.39 o 
 -22   2   5       44.24       27.20      5.87 o 
 -20   2   5      230.88      209.92     15.62 o 
 -18   2   5      998.69      828.81     14.70 o 
 -16   2   5      166.35      132.39     13.25 o 
 -14   2   5       95.59       94.93      9.16 o 
 -12   2   5       91.87       85.78      4.54 o 
 -10   2   5     4721.56     5474.94     71.97 o 
  -8   2   5      225.56      223.24      9.37 o 
  -6   2   5        3.11       -1.17      4.42 o 
  -4   2   5     2172.89     2363.08    138.27 o 
  -2   2   5      125.45      132.14      6.93 o 
   0   2   5      223.64      243.81     16.58 o 
   2   2   5     1033.88      800.21    132.99 o 
   4   2   5     2000.33     2147.80    139.91 o 
   6   2   5      440.21      429.74     68.85 o 
   8   2   5     1036.54     1161.00    199.01 o 
  10   2   5       18.17       19.57      4.84 o 
  12   2   5       92.56       93.04     12.30 o 
  14   2   5      435.96      454.95     40.41 o 
  16   2   5        4.98        7.46      8.03 o 
  18   2   5       41.68       55.26     11.37 o 
 -25   3   5      177.77      191.91     18.72 o 
 -23   3   5       66.90       66.03      9.43 o 
 -21   3   5       32.78       33.30      4.84 o 
 -19   3   5     1865.69     1834.06    110.93 o 
 -17   3   5      212.37      203.41      7.80 o 
 -15   3   5     1236.98     1093.77     40.37 o 
 -13   3   5      616.34      543.96     25.32 o 
 -11   3   5     2628.51     2876.44     97.60 o 
  -9   3   5      847.83      743.20     16.23 o 
  -7   3   5      997.04      990.46     28.30 o 
  -5   3   5     1621.34     1986.46     30.27 o 
  -3   3   5      639.95      661.67     67.91 o 
  -1   3   5      653.56      616.43     51.90 o 
   1   3   5     7534.16     8777.74     92.52 o 
   3   3   5      536.68      593.74     33.09 o 
   5   3   5       45.64       49.51      4.02 o 
   7   3   5      524.95      611.40     35.80 o 
   9   3   5     4549.86     4666.78    188.49 o 
  11   3   5      562.42      537.73     15.90 o 
  13   3   5     1120.46     1163.15     53.68 o 
  15   3   5       16.31       24.15      8.61 o 
  17   3   5      250.35      254.62     21.09 o 
  19   3   5       24.46       58.05     18.25 o 
 -24   4   5      199.91      225.26     19.51 o 
 -22   4   5       18.90       10.89      6.59 o 
 -20   4   5      131.82      108.90     10.94 o 
 -18   4   5      453.89      346.81     12.85 o 
 -16   4   5      905.22      848.24     63.51 o 
 -14   4   5      519.78      477.21     11.11 o 
 -12   4   5       83.19       85.44      4.58 o 
 -10   4   5      542.58      561.56     17.41 o 
  -8   4   5      557.83      535.88     18.07 o 
  -6   4   5      366.42      386.39     22.02 o 
  -4   4   5       64.15      101.80      9.34 o 
  -2   4   5      524.12      496.62     29.13 o 
   0   4   5      627.23      595.49     30.27 o 
   2   4   5      222.30      269.20     19.32 o 
   4   4   5       49.21       46.79      4.13 o 
   6   4   5      217.47      197.27     24.72 o 
   8   4   5      707.77      634.01     62.97 o 
  10   4   5     1125.95     1114.88    123.34 o 
  12   4   5       28.77       26.74      6.23 o 
  14   4   5        0.04        7.55      6.63 o 
  16   4   5        3.83        9.12      8.59 o 
  18   4   5      175.14      189.84     31.70 o 
 -23   5   5        6.68        9.09      6.17 o 
 -21   5   5       66.19       58.88      7.32 o 
 -19   5   5        2.97       -4.03      4.67 o 
 -17   5   5      515.98      448.36     14.92 o 
 -15   5   5        8.04        9.32      4.67 o 
 -13   5   5      516.49      503.50     42.79 o 
 -11   5   5      407.99      387.27     13.05 o 
  -9   5   5        9.92       11.80      4.66 o 
  -7   5   5       49.42       23.81      4.39 o 
  -5   5   5       76.91       78.56      6.74 o 
  -3   5   5     1105.19     1063.34     44.17 o 
  -1   5   5      215.39      270.35     13.01 o 
   1   5   5       78.97       73.26     14.20 o 
   3   5   5      350.65      436.75     61.33 o 
   5   5   5     1637.60     1585.76    153.50 o 
   7   5   5     1694.72     1722.02    201.74 o 
   9   5   5      644.37      685.83     47.60 o 
  11   5   5      596.67      694.03     80.69 o 
  13   5   5        9.00       19.57      6.56 o 
  15   5   5      284.36      331.04     27.68 o 
  17   5   5      167.46      190.85     18.39 o 
 -22   6   5        0.53        1.30      5.76 o 
 -20   6   5       34.86       33.31      6.96 o 
 -18   6   5       45.22       48.01      7.33 o 
 -16   6   5      262.09      249.51     12.59 o 
 -14   6   5      284.95      261.85     12.21 o 
 -12   6   5       42.46       24.22      5.95 o 
 -10   6   5      159.82      171.75     15.55 o 
  -8   6   5     1667.93     1706.53     62.29 o 
  -6   6   5       23.09       31.15      5.09 o 
  -4   6   5       11.07       22.17     10.94 o 
  -2   6   5        3.28       -0.20      4.10 o 
   0   6   5      147.38      131.50     12.88 o 
   2   6   5      378.39      410.72     41.74 o 
   4   6   5      283.37      257.54     13.19 o 
   6   6   5     1084.27      949.32    115.88 o 
   8   6   5       43.49       53.38      6.62 o 
  10   6   5       31.12       33.84      6.55 o 
  12   6   5       10.59       12.52      6.32 o 
  14   6   5       13.58       17.00      6.99 o 
  16   6   5       53.48       98.98     14.50 o 
 -21   7   5       47.35       61.02      8.62 o 
 -19   7   5       78.05       96.46     19.18 o 
 -17   7   5      187.92      201.24     16.94 o 
 -15   7   5        0.91       -4.92      7.18 o 
 -13   7   5      521.36      517.73     34.54 o 
 -11   7   5      270.67      265.44     13.68 o 
  -9   7   5       19.23       14.51      5.10 o 
  -7   7   5       98.16       90.95      7.27 o 
  -5   7   5      210.45      185.28      9.43 o 
  -3   7   5       20.57       26.71      5.33 o 
  -1   7   5      182.21      142.81     10.33 o 
   1   7   5      465.73      264.37    103.07 o 
   3   7   5     1415.08     1210.34     76.00 o 
   5   7   5     1068.33      944.92     29.40 o 
   7   7   5      185.87      191.00     24.25 o 
   9   7   5      547.59      524.08     24.21 o 
  11   7   5        5.43        9.98      8.80 o 
  13   7   5      245.77      287.37     21.61 o 
  15   7   5       24.12       32.49     12.24 o 
 -18   8   5       39.41       42.68      7.90 o 
 -16   8   5      508.53      671.83     87.21 o 
 -14   8   5      136.24      153.56     11.33 o 
 -12   8   5      400.44      427.55     35.86 o 
 -10   8   5        1.70       -1.67      5.09 o 
  -8   8   5       38.33       36.19      5.79 o 
  -6   8   5      291.42      269.42     17.75 o 
  -4   8   5      124.46      114.07     13.06 o 
  -2   8   5     1083.55     1003.55    154.27 o 
   0   8   5        0.06       -0.41      5.11 o 
   2   8   5     1073.05      876.60    135.33 o 
   4   8   5       82.31       64.10      9.87 o 
   6   8   5      113.50      104.15     12.00 o 
   8   8   5      752.03      671.55     28.17 o 
  10   8   5       78.81       58.75     11.80 o 
  12   8   5        0.21        2.12      9.07 o 
 -17   9   5       54.02       68.27     15.68 o 
 -15   9   5        6.38       10.81     10.41 o 
 -13   9   5      378.41      488.41     32.43 o 
 -11   9   5       25.92       37.30     13.44 o 
  -9   9   5       61.84       71.02     13.89 o 
  -7   9   5      137.41      147.29     32.29 o 
  -5   9   5       72.49       64.31     14.44 o 
  -3   9   5       61.26       68.05     13.93 o 
  -1   9   5      151.49      184.01     43.65 o 
   1   9   5      225.80      206.87     16.54 o 
   3   9   5        7.16       10.66      7.33 o 
   5   9   5       60.22       61.90     11.12 o 
   7   9   5        9.77       12.23      8.97 o 
   9   9   5       20.02        4.45      9.71 o 
  11   9   5       26.17       33.09     11.03 o 
 -14  10   5       11.27       10.58      8.65 o 
 -12  10   5      633.06      775.33     86.49 o 
 -10  10   5      122.71      137.72     15.87 o 
  -8  10   5       36.52       52.42     14.04 o 
  -6  10   5      105.85      104.71     14.53 o 
  -4  10   5        7.02        4.86      5.72 o 
  -2  10   5       36.02       32.90     11.64 o 
   0  10   5       56.31       58.57     10.10 o 
   2  10   5      371.06      350.84     35.20 o 
   4  10   5       46.49       36.68      9.60 o 
   6  10   5      226.69      212.57     18.22 o 
   8  10   5      245.17      235.43     22.67 o 
  -9  11   5        0.10       -5.04      7.78 o 
  -7  11   5        0.07        2.91      7.86 o 
  -5  11   5       42.86       57.74      8.79 o 
  -3  11   5       59.65       46.73      9.38 o 
  -1  11   5      245.07      208.30     59.71 o 
   1  11   5      153.06      148.77     23.53 o 
   3  11   5      115.39      108.14     14.72 o 
 -26   0   6        4.67      -12.65      9.36 o 
 -24   0   6       18.95        5.80      8.96 o 
 -22   0   6      570.00      413.73     20.30 o 
 -20   0   6        3.25        9.88      5.93 o 
 -18   0   6      117.42       87.25      6.59 o 
 -16   0   6        2.93       -1.32      3.56 o 
 -14   0   6       27.67       46.39      5.54 o 
 -12   0   6       49.10       51.67      7.91 o 
 -10   0   6     1001.41     1034.20     29.82 o 
  -8   0   6     4559.02     6245.98     79.14 o 
  -6   0   6      256.42      302.30     15.29 o 
  -4   0   6     5274.43     4815.96     65.31 o 
  -2   0   6     1081.12     1125.90     73.65 o 
   0   0   6      139.20      127.56      8.11 o 
   2   0   6    12400.18    12729.91   1721.07 o 
   4   0   6     3101.06     3720.95    543.64 o 
   6   0   6     1889.44     1644.44    248.44 o 
   8   0   6      517.06      573.43     53.14 o 
  10   0   6      161.57      167.00     21.35 o 
  12   0   6      907.38      887.32     45.50 o 
  14   0   6      290.27      246.37     26.10 o 
  16   0   6      139.00      135.49     21.22 o 
  18   0   6      198.32      180.71     24.91 o 
 -25   1   6       14.30       15.44      7.56 o 
 -23   1   6        4.76       -1.43      5.05 o 
 -21   1   6      441.37      362.70     13.28 o 
 -19   1   6        3.60        2.07      2.99 o 
 -17   1   6      774.28      749.42     26.11 o 
 -15   1   6      834.40      847.27     44.25 o 
 -13   1   6       36.79       44.19      4.68 o 
 -11   1   6      530.26      569.91     16.18 o 
  -9   1   6     3739.43     4189.25    134.37 o 
  -7   1   6      255.27      325.52     12.07 o 
  -5   1   6     4859.24     5109.19    127.14 o 
  -3   1   6       29.94       32.88      4.02 o 
  -1   1   6     3406.54     3463.05    197.84 o 
   1   1   6     1182.53     1249.95     28.77 o 
   3   1   6     2165.83     1889.62    480.14 o 
   5   1   6      743.11      636.21     96.48 o 
   7   1   6     1489.00     1437.28    166.20 o 
   9   1   6       19.75       25.47      5.86 o 
  11   1   6     1858.38     1731.17     98.59 o 
  13   1   6       36.73       32.84      9.83 o 
  15   1   6        1.43        4.22      8.41 o 
  17   1   6      106.73      108.48     14.95 o 
 -26   2   6       41.70       30.09     15.29 o 
 -24   2   6        0.04       -6.79     10.94 o 
 -22   2   6        5.44       -2.94      4.66 o 
 -20   2   6      168.91      136.63      6.96 o 
 -18   2   6      899.89      797.18     50.91 o 
 -16   2   6      204.03      228.70     16.21 o 
 -14   2   6     7885.12     8036.10    132.50 o 
 -12   2   6        1.52       -0.43      3.02 o 
 -10   2   6        3.08       11.14      4.10 o 
  -8   2   6     3049.93     3535.87     43.78 o 
  -6   2   6      194.56      229.59     12.00 o 
  -4   2   6      120.40      120.11      7.50 o 
  -2   2   6       94.77       92.80      5.14 o 
   0   2   6       86.33      111.13     14.31 o 
   2   2   6     3322.62     1881.30    967.07 o 
   4   2   6      627.60      606.99     96.85 o 
   6   2   6      110.93      111.23     12.40 o 
   8   2   6     1328.89     1466.83     98.30 o 
  10   2   6       18.19       14.49      5.94 o 
  12   2   6      119.79      140.22     14.34 o 
  14   2   6       21.34       26.21      9.84 o 
  16   2   6       71.51       88.16     13.90 o 
  18   2   6        0.15       14.37      9.91 o 
 -25   3   6       10.51        5.40      8.17 o 
 -23   3   6       34.76       26.10      8.04 o 
 -21   3   6      250.87      241.74     24.78 o 
 -19   3   6       57.70       30.33      4.36 o 
 -17   3   6        2.46        2.81      3.46 o 
 -15   3   6     1475.59     1400.04     83.40 o 
 -13   3   6      193.73      182.44      7.20 o 
 -11   3   6      336.57      326.50     12.90 o 
  -9   3   6      448.09      472.28     33.43 o 
  -7   3   6     2468.97     2630.64     66.02 o 
  -5   3   6      362.60      410.64     13.16 o 
  -3   3   6       76.28       94.63      5.38 o 
  -1   3   6      263.45      313.53     17.05 o 
   1   3   6      188.45      194.93     16.04 o 
   3   3   6     1306.74     1497.31    109.11 o 
   5   3   6        0.03       -2.54      2.67 o 
   7   3   6      369.58      469.92     64.27 o 
   9   3   6      960.63     1004.30    244.21 o 
  11   3   6       76.96      102.52     10.69 o 
  13   3   6       17.40       13.26      8.52 o 
  15   3   6      122.22      108.13     13.65 o 
  17   3   6      224.21      221.21     18.66 o 
 -24   4   6       10.75        4.88      7.25 o 
 -22   4   6       46.58       30.88      5.62 o 
 -20   4   6      233.45      212.02     11.47 o 
 -18   4   6       18.36       12.53      4.39 o 
 -16   4   6     2634.48     2392.07     33.89 o 
 -14   4   6     3067.15     3166.41     64.75 o 
 -12   4   6       29.65       26.41      7.31 o 
 -10   4   6      159.02      155.16      9.08 o 
  -8   4   6      222.54      185.41      9.46 o 
  -6   4   6      461.03      452.97     26.77 o 
  -4   4   6      536.09      519.43     40.66 o 
  -2   4   6      529.32      565.06     46.87 o 
   0   4   6      365.07      371.08     18.75 o 
   2   4   6      215.26      205.32      7.54 o 
   4   4   6      556.15      580.15     53.75 o 
   6   4   6      202.90      192.43     34.60 o 
   8   4   6       21.33       16.19      5.36 o 
  10   4   6      436.30      454.70     56.89 o 
  12   4   6      276.11      278.67     25.05 o 
  14   4   6        6.92       12.46      8.74 o 
  16   4   6       77.74       70.76     12.50 o 
 -23   5   6       71.78       66.75     11.33 o 
 -21   5   6      193.56      171.01     19.64 o 
 -19   5   6       88.59       56.15      6.76 o 
 -17   5   6      567.67      548.67     72.65 o 
 -15   5   6      981.10      904.81     60.08 o 
 -13   5   6      694.25      633.72     14.52 o 
 -11   5   6      494.60      522.04     21.62 o 
  -9   5   6     2407.81     2391.15     33.92 o 
  -7   5   6      108.28       99.64      6.90 o 
  -5   5   6      168.85      154.76      8.25 o 
  -3   5   6      351.19      298.59     10.50 o 
  -1   5   6        2.47        3.65      3.75 o 
   1   5   6        1.22        2.16      2.53 o 
   3   5   6      247.55      247.38     27.51 o 
   5   5   6     1370.48     1259.82    176.87 o 
   7   5   6        0.00       -6.69      4.46 o 
   9   5   6      138.37      138.73     17.46 o 
  11   5   6     2354.46     2646.27    294.06 o 
  13   5   6       87.88      111.11     15.62 o 
  15   5   6      234.94      259.64     21.26 o 
 -22   6   6      285.44      310.05     22.80 o 
 -20   6   6      115.77      125.37      9.61 o 
 -18   6   6      548.61      475.76     38.17 o 
 -16   6   6     1633.44     1503.84     49.61 o 
 -14   6   6       15.72        8.60      5.17 o 
 -12   6   6      923.95      973.60     75.05 o 
 -10   6   6       97.69       83.88      8.28 o 
  -8   6   6      107.14       92.10      7.18 o 
  -6   6   6      219.03      237.78     10.77 o 
  -4   6   6      256.82      226.27     14.15 o 
  -2   6   6       17.36       22.67      5.34 o 
   0   6   6       35.30       50.34     13.14 o 
   2   6   6     2216.94     2452.66    296.50 o 
   4   6   6      687.02      642.68     35.41 o 
   6   6   6      326.79      328.34     16.38 o 
   8   6   6      248.63      257.47     40.60 o 
  10   6   6     1011.98     1039.83     71.88 o 
  12   6   6        4.79        2.37      6.47 o 
  14   6   6       18.09       25.34      7.98 o 
 -21   7   6        7.80       12.91      6.55 o 
 -19   7   6      148.39      141.51     10.69 o 
 -17   7   6       70.49       72.62      8.45 o 
 -15   7   6      175.72      179.38     14.17 o 
 -13   7   6        3.64        4.44      5.74 o 
 -11   7   6      315.08      297.00     19.25 o 
  -9   7   6        7.06        6.39      4.52 o 
  -7   7   6        1.19       -3.58      3.95 o 
  -5   7   6       61.05       61.97      7.10 o 
  -3   7   6      406.74      403.82     57.30 o 
  -1   7   6       21.54       17.60      5.82 o 
   1   7   6      807.94      646.63     38.37 o 
   3   7   6       34.03       20.81      7.04 o 
   5   7   6       14.76       26.73      7.66 o 
   7   7   6        2.16        0.38      7.22 o 
   9   7   6        7.21       17.51      8.97 o 
  11   7   6       35.97       31.13     10.48 o 
  13   7   6       14.54       17.94     11.40 o 
 -18   8   6       48.39       54.17     13.97 o 
 -16   8   6       64.95       74.92      8.90 o 
 -14   8   6      277.79      267.12     13.96 o 
 -12   8   6        7.84        3.85      7.09 o 
 -10   8   6      309.16      268.42     14.39 o 
  -8   8   6      118.60      112.76      9.37 o 
  -6   8   6      204.82      218.52     11.10 o 
  -4   8   6       63.06       50.99      6.77 o 
  -2   8   6       50.64       48.21     10.68 o 
   0   8   6      144.83      118.74     11.74 o 
   2   8   6      291.25      268.19     17.15 o 
   4   8   6      123.30       96.61     17.66 o 
   6   8   6      395.76      290.04     19.24 o 
   8   8   6     1010.72      893.52     33.84 o 
  10   8   6       82.52      106.02     14.94 o 
  12   8   6       83.16       94.34     14.81 o 
 -17   9   6       48.48       69.46     15.95 o 
 -15   9   6      127.27      216.02     25.57 o 
 -13   9   6       52.29       51.14     15.16 o 
 -11   9   6      191.18      251.76     23.86 o 
  -9   9   6       11.40       19.98      6.35 o 
  -7   9   6       50.18       57.08      7.48 o 
  -5   9   6        2.38        2.47      5.53 o 
  -3   9   6        0.32       -6.44      4.75 o 
  -1   9   6       74.14       60.39     18.98 o 
   1   9   6      321.89      255.73     16.50 o 
   3   9   6       14.20       20.33      8.62 o 
   5   9   6     1033.88      935.23     54.93 o 
   7   9   6       48.95       35.13     10.62 o 
   9   9   6       35.28       55.50     12.51 o 
 -12  10   6      100.34      126.26     22.01 o 
 -10  10   6       23.85       22.99      9.38 o 
  -8  10   6       44.52       61.30     27.48 o 
  -6  10   6        0.07        0.07      6.03 o 
  -4  10   6      171.78      183.24     43.13 o 
  -2  10   6        1.29       -1.55      7.22 o 
   0  10   6      275.23      220.93     37.83 o 
   2  10   6        4.05        1.99      6.52 o 
   4  10   6        9.70       15.87      9.26 o 
   6  10   6      220.17      172.97     18.65 o 
  -7  11   6        2.72       -5.16      7.32 o 
  -5  11   6      112.94      122.30     20.31 o 
  -3  11   6       11.91        6.51      7.24 o 
  -1  11   6       34.76       23.56      9.27 o 
 -25   1   7        6.92       -0.24      5.57 o 
 -23   1   7      118.72      120.49      8.76 o 
 -21   1   7        0.28       -2.33      3.07 o 
 -19   1   7      170.13      149.86     10.02 o 
 -17   1   7        8.81        3.72      3.03 o 
 -15   1   7     1322.56     1260.28     53.70 o 
 -13   1   7      707.49      757.53     25.45 o 
 -11   1   7     1660.98     2030.21     33.03 o 
  -9   1   7       21.87       31.77      5.12 o 
  -7   1   7      611.28      629.74     46.03 o 
  -5   1   7     2833.03     3100.88     40.22 o 
  -3   1   7      163.14      182.43      9.97 o 
  -1   1   7      376.09      387.42     17.24 o 
   1   1   7     1483.29     1677.34    112.70 o 
   3   1   7      959.15      972.82     74.01 o 
   5   1   7     2262.28     2319.61     62.01 o 
   7   1   7       98.56      114.13     14.10 o 
   9   1   7     1372.23     1035.21    116.03 o 
  11   1   7      925.36      760.05     30.02 o 
  13   1   7       57.05       46.46     10.80 o 
  15   1   7       93.85       82.86     13.14 o 
  17   1   7      172.21      142.90     16.75 o 
 -24   2   7        6.90       -0.06      5.45 o 
 -22   2   7        1.44        2.28      3.63 o 
 -20   2   7       32.33       25.83      4.05 o 
 -18   2   7      191.97      156.21     12.26 o 
 -16   2   7      317.51      317.82      9.11 o 
 -14   2   7     1209.67     1391.86     66.69 o 
 -12   2   7      148.33      169.50      9.83 o 
 -10   2   7        6.97        5.53      4.08 o 
  -8   2   7       54.95       56.41      6.51 o 
  -6   2   7     1934.57     2138.16     54.94 o 
  -4   2   7     1157.86     1200.41     42.76 o 
  -2   2   7      810.70      742.95     23.87 o 
   0   2   7       60.02       61.46      4.80 o 
   2   2   7        2.98        0.10      3.01 o 
   4   2   7      680.23      722.07     74.65 o 
   6   2   7        0.26        1.21      4.33 o 
   8   2   7        4.30        4.22      5.48 o 
  10   2   7      216.94      189.00     16.28 o 
  12   2   7     1259.11     1151.22     97.55 o 
  14   2   7        9.48        9.29      8.67 o 
  16   2   7       69.30       50.13     11.21 o 
 -25   3   7       24.96       27.02      8.17 o 
 -23   3   7        0.01       -4.06      4.84 o 
 -21   3   7       21.56       14.74      4.75 o 
 -19   3   7      579.45      517.35     60.78 o 
 -17   3   7        7.26        6.75      3.65 o 
 -15   3   7       41.34       26.32      3.80 o 
 -13   3   7      206.42      197.79      8.42 o 
 -11   3   7      208.32      215.59     10.79 o 
  -9   3   7      696.40      727.73     31.26 o 
  -7   3   7      761.06      773.61     19.93 o 
  -5   3   7      269.17      249.59     20.14 o 
  -3   3   7        0.44        1.15      3.02 o 
  -1   3   7     1955.97     1920.47     27.27 o 
   1   3   7     1464.30     1306.98     27.86 o 
   3   3   7      825.04      774.47     82.13 o 
   5   3   7       31.17       28.72      5.54 o 
   7   3   7      404.37      298.29     93.87 o 
   9   3   7       42.91       27.67      7.27 o 
  11   3   7      878.85      880.33    176.12 o 
  13   3   7      778.85      667.52     54.99 o 
  15   3   7       16.34       21.36      9.87 o 
 -24   4   7       12.13        3.95      6.19 o 
 -22   4   7        1.06       -6.39      4.26 o 
 -20   4   7       13.93        7.52      4.45 o 
 -18   4   7      430.44      361.89     24.78 o 
 -16   4   7     2530.17     2195.95    420.19 o 
 -14   4   7       19.55       29.94      6.57 o 
 -12   4   7      855.36      904.61     38.12 o 
 -10   4   7      135.51      146.10     12.46 o 
  -8   4   7     1479.90     1481.44     27.87 o 
  -6   4   7      585.74      620.83     15.85 o 
  -4   4   7       10.13       31.00      6.59 o 
  -2   4   7      267.78      240.69      8.86 o 
   0   4   7      115.80       94.12      6.68 o 
   2   4   7      259.53      217.98     15.17 o 
   4   4   7       23.57       19.37      9.95 o 
   6   4   7       92.27       78.35     20.56 o 
   8   4   7        1.98        1.73      5.31 o 
  10   4   7       17.01       42.88      9.26 o 
  12   4   7      106.55       99.44     19.51 o 
  14   4   7        3.21       13.62     10.28 o 
 -23   5   7        3.79       -2.30      4.87 o 
 -21   5   7      101.32       96.81      8.24 o 
 -19   5   7      254.74      216.35     26.82 o 
 -17   5   7        9.13        7.09      4.46 o 
 -15   5   7       53.04       55.60      7.53 o 
 -13   5   7     2251.78     2340.16    115.53 o 
 -11   5   7      267.83      276.96     15.69 o 
  -9   5   7        2.63       -1.86      4.62 o 
  -7   5   7       46.52       47.43      5.94 o 
  -5   5   7      199.86      186.83      9.90 o 
  -3   5   7       85.76       95.73      7.62 o 
  -1   5   7       26.62       28.49      5.12 o 
   1   5   7      537.34      519.73     26.24 o 
   3   5   7      382.15      324.47     65.19 o 
   5   5   7       68.90       60.74     18.39 o 
   7   5   7      225.89      200.93     40.01 o 
   9   5   7      152.31      152.86     36.18 o 
  11   5   7        4.08       16.06      8.43 o 
  13   5   7       47.26       43.08     14.10 o 
 -22   6   7       17.65       13.67      5.97 o 
 -20   6   7      106.44       81.82      7.99 o 
 -18   6   7       83.43       75.49      7.86 o 
 -16   6   7        0.00        4.37      5.48 o 
 -14   6   7     2416.47     2067.29    102.19 o 
 -12   6   7      302.51      297.31     14.28 o 
 -10   6   7      427.49      395.50     16.23 o 
  -8   6   7      695.97      725.54     22.73 o 
  -6   6   7      111.04      109.55      7.73 o 
  -4   6   7      260.50      238.33     10.80 o 
  -2   6   7       28.15       24.36      5.47 o 
   0   6   7     1544.24     1384.93     57.01 o 
   2   6   7       28.59       30.56      6.96 o 
   4   6   7      225.46      211.25     41.65 o 
   6   6   7       87.18       78.24     10.31 o 
   8   6   7       90.44       94.42     12.10 o 
  10   6   7       17.69       36.42     10.54 o 
  12   6   7        1.22        5.84     10.13 o 
 -19   7   7       20.90       17.32      5.94 o 
 -17   7   7      115.25       84.81      8.58 o 
 -15   7   7      241.82      216.20     26.56 o 
 -13   7   7        2.43       -0.98      5.83 o 
 -11   7   7     1626.43     1653.07     32.97 o 
  -9   7   7      341.47      322.89     16.31 o 
  -7   7   7        9.15        3.62      4.34 o 
  -5   7   7      219.60      178.03     13.01 o 
  -3   7   7       52.38       39.71      5.96 o 
  -1   7   7      136.39      132.70      9.16 o 
   1   7   7        0.96        4.22      6.94 o 
   3   7   7       21.04       18.67      7.73 o 
   5   7   7       16.94       20.77      8.05 o 
   7   7   7      338.36      335.68     48.25 o 
   9   7   7        6.71       -0.58      8.26 o 
  11   7   7        4.57       16.64     11.67 o 
 -18   8   7        1.12        2.22      5.58 o 
 -16   8   7      171.21      153.90     29.92 o 
 -14   8   7      574.53      489.30     40.34 o 
 -12   8   7       13.35       14.50     10.02 o 
 -10   8   7      853.89      762.48     32.31 o 
  -8   8   7      131.69      120.42      8.93 o 
  -6   8   7        4.29       10.46      5.35 o 
  -4   8   7       55.95       49.93      7.23 o 
  -2   8   7       13.64        9.31      5.60 o 
   0   8   7        0.19        2.38      6.88 o 
   2   8   7       23.58       25.83      8.50 o 
   4   8   7      361.21      345.17     21.43 o 
   6   8   7       35.29       48.17     11.00 o 
   8   8   7      105.92       85.11     13.51 o 
  10   8   7       47.55       45.56     12.46 o 
 -15   9   7       53.99       69.06     16.08 o 
 -13   9   7       33.39       30.58     13.57 o 
 -11   9   7       65.41       58.25     14.89 o 
  -9   9   7      221.19      216.59     15.82 o 
  -7   9   7        6.35        2.78      4.90 o 
  -5   9   7       72.64       59.74      8.03 o 
  -3   9   7      435.92      386.56     64.95 o 
  -1   9   7        1.65       -2.89      6.75 o 
   1   9   7      265.24      213.82     33.68 o 
   3   9   7        0.60       -5.41      7.50 o 
   5   9   7        4.69       -0.17      8.38 o 
   7   9   7       24.87       10.88      9.32 o 
 -12  10   7        7.95       -4.22     13.57 o 
 -10  10   7      174.14      188.43     48.70 o 
  -8  10   7       38.00       27.45      7.62 o 
  -6  10   7        3.02        2.86      6.47 o 
  -4  10   7       50.86       49.83      8.54 o 
  -2  10   7        0.02        1.54      7.08 o 
   0  10   7        1.41        3.59      6.80 o 
   2  10   7       42.41       35.23     10.33 o 
 -24   0   8       68.49       62.34      9.88 o 
 -22   0   8       96.82      104.78     12.26 o 
 -20   0   8        2.20       -0.40      4.22 o 
 -18   0   8       52.08       45.73      6.99 o 
 -16   0   8     2163.62     2183.99    105.23 o 
 -14   0   8      569.24      593.49     27.03 o 
 -12   0   8     1324.61     1497.82     42.23 o 
 -10   0   8      299.20      330.90     20.43 o 
  -8   0   8     3310.22     3468.47     66.78 o 
  -6   0   8      150.17      136.29     12.79 o 
  -4   0   8     3007.64     3476.35     64.52 o 
  -2   0   8       83.22       97.64      9.56 o 
   0   0   8      700.16      710.15     29.67 o 
   2   0   8        3.58        0.57      5.81 o 
   4   0   8       81.44       84.57      9.96 o 
   6   0   8      279.85      197.68     37.90 o 
   8   0   8       69.89      102.67     22.14 o 
  10   0   8        5.22       15.29     12.52 o 
  12   0   8     1696.37     1583.85     67.69 o 
  14   0   8      810.51      637.68     42.20 o 
 -25   1   8        4.99        4.11      5.32 o 
 -23   1   8       68.83       82.57      7.87 o 
 -21   1   8        6.76        3.26      3.47 o 
 -19   1   8        5.64        7.33      3.43 o 
 -17   1   8      516.26      474.35     27.42 o 
 -15   1   8        5.87        5.68      5.41 o 
 -13   1   8      719.37      825.42     22.29 o 
 -11   1   8      292.05      339.72     39.48 o 
  -9   1   8        0.08       -1.98      3.54 o 
  -7   1   8      159.39      141.27      9.78 o 
  -5   1   8      648.82      725.63     21.08 o 
  -3   1   8     1696.83     1528.00     50.00 o 
  -1   1   8       18.86       17.81      4.09 o 
   1   1   8      128.85      104.41      6.93 o 
   3   1   8     3254.47     3307.28    173.00 o 
   5   1   8      187.18      170.35     30.52 o 
   7   1   8      372.26      351.02     20.40 o 
   9   1   8      187.79      152.10     23.53 o 
  11   1   8      274.98      232.52     18.06 o 
  13   1   8      212.07      163.30     21.22 o 
  15   1   8       23.78       22.07     10.42 o 
 -24   2   8       29.92       30.79      5.79 o 
 -22   2   8       24.89       14.99      4.05 o 
 -20   2   8      495.92      391.14     49.37 o 
 -18   2   8        0.54        0.51      3.16 o 
 -16   2   8      879.76      830.71     77.68 o 
 -14   2   8        3.63       -1.87      4.95 o 
 -12   2   8        4.18       10.57      5.58 o 
 -10   2   8      757.02      865.52     23.11 o 
  -8   2   8       10.92        6.36      4.84 o 
  -6   2   8      229.76      241.48     14.96 o 
  -4   2   8        7.91       19.36      5.54 o 
  -2   2   8      681.31      686.41     39.50 o 
   0   2   8       35.68       42.59      4.35 o 
   2   2   8      158.00      153.98      7.96 o 
   4   2   8      418.73      390.86     21.66 o 
   6   2   8       96.28      129.51     11.88 o 
   8   2   8      407.23      376.05     62.09 o 
  10   2   8        7.44        5.26      8.28 o 
  12   2   8        7.30        9.14      9.46 o 
  14   2   8       93.69       97.67     22.67 o 
 -23   3   8       92.86       84.23      7.78 o 
 -21   3   8       11.71        8.88      4.50 o 
 -19   3   8       39.13       32.42      5.60 o 
 -17   3   8      382.75      395.66     12.52 o 
 -15   3   8      485.98      598.33    134.74 o 
 -13   3   8      980.95      989.99     53.95 o 
 -11   3   8      852.87      946.65     47.48 o 
  -9   3   8      104.97      109.26      9.31 o 
  -7   3   8        0.33       -3.22      4.91 o 
  -5   3   8      208.28      216.81     31.04 o 
  -3   3   8      320.14      332.12     12.20 o 
  -1   3   8      189.77      175.01      8.57 o 
   1   3   8      558.92      522.42     26.76 o 
   3   3   8      195.45      189.05     14.19 o 
   5   3   8      419.18      463.69     90.51 o 
   7   3   8      256.66      233.00     64.59 o 
   9   3   8       28.70       19.88      8.04 o 
  11   3   8      172.82      124.24     29.46 o 
  13   3   8      321.25      266.18     45.94 o 
 -24   4   8        0.05       -6.39      7.71 o 
 -22   4   8       95.29       91.01     13.77 o 
 -20   4   8      138.15      122.27     10.35 o 
 -18   4   8      404.67      304.47     46.47 o 
 -16   4   8      105.52       93.96      7.06 o 
 -14   4   8     1232.96     1476.52     98.81 o 
 -12   4   8     1121.50     1220.85    177.43 o 
 -10   4   8     6042.49     6067.93    368.62 o 
  -8   4   8       16.63        9.90      6.21 o 
  -6   4   8        0.00        1.52      4.84 o 
  -4   4   8     3902.74     4137.70    103.45 o 
  -2   4   8      570.88      550.17     17.40 o 
   0   4   8      114.99      102.44      6.83 o 
   2   4   8      429.75      381.94     37.01 o 
   4   4   8     1692.19     1962.44    450.08 o 
   6   4   8        0.86        4.00      5.43 o 
   8   4   8      444.29      424.46    132.03 o 
  10   4   8       42.54       37.54      9.62 o 
  12   4   8       62.15       40.53     13.51 o 
  14   4   8        0.32        6.48     10.58 o 
 -23   5   8      141.95      144.64     12.72 o 
 -21   5   8        2.01       -2.21      7.78 o 
 -19   5   8      100.46       92.64     13.25 o 
 -17   5   8      480.32      434.74     62.23 o 
 -15   5   8        3.43        0.38      5.15 o 
 -13   5   8      121.32      152.50     18.45 o 
 -11   5   8        3.40       -2.19      5.54 o 
  -9   5   8      799.69      759.04     49.65 o 
  -7   5   8      421.88      434.56     23.49 o 
  -5   5   8       15.50       16.34      5.20 o 
  -3   5   8      771.30      685.19     17.61 o 
  -1   5   8      451.69      440.79     29.31 o 
   1   5   8      382.49      311.15    127.43 o 
   3   5   8     2240.97     2114.91    133.74 o 
   5   5   8       60.57       58.93      9.29 o 
   7   5   8       21.56       17.20      8.11 o 
   9   5   8      456.97      436.43    131.90 o 
  11   5   8       41.57       33.01     12.85 o 
  13   5   8        3.66       11.94     10.68 o 
 -20   6   8       23.48       19.65      5.56 o 
 -18   6   8      105.79      103.27     17.00 o 
 -16   6   8      205.80      169.33     10.71 o 
 -14   6   8      999.48     1090.43     57.37 o 
 -12   6   8      406.39      410.56     29.40 o 
 -10   6   8      445.34      485.94     42.91 o 
  -8   6   8     2314.76     2246.13     51.63 o 
  -6   6   8      462.32      456.40     19.78 o 
  -4   6   8       95.11       79.24      7.00 o 
  -2   6   8      850.59      733.99     58.77 o 
   0   6   8       12.95        5.01      4.96 o 
   2   6   8      884.17      889.83     72.14 o 
   4   6   8      141.00      129.94     19.18 o 
   6   6   8        4.75        0.46      7.41 o 
   8   6   8        5.32        7.20      9.07 o 
  10   6   8        1.87        7.46      9.58 o 
 -19   7   8        1.52        4.78      5.13 o 
 -17   7   8        1.13       -3.72      5.27 o 
 -15   7   8      120.82      103.70     14.50 o 
 -13   7   8        0.00        3.29      9.23 o 
 -11   7   8      189.18      211.96     28.73 o 
  -9   7   8        0.93        0.26      5.77 o 
  -7   7   8        5.56        5.86      8.62 o 
  -5   7   8       15.74       15.21      5.70 o 
  -3   7   8      189.59      143.78      9.76 o 
  -1   7   8      173.18      138.54     11.22 o 
   1   7   8      206.83      159.97     13.98 o 
   3   7   8      470.48      416.16     84.51 o 
   5   7   8        3.72        3.40      8.36 o 
   7   7   8        4.81        6.15      8.22 o 
   9   7   8       62.05       42.35     11.63 o 
 -18   8   8       35.34       38.44      8.57 o 
 -16   8   8       72.44       55.27      7.74 o 
 -14   8   8        7.54        7.12      6.07 o 
 -12   8   8      189.23      186.77     18.98 o 
 -10   8   8        0.01       -5.09      7.45 o 
  -8   8   8      130.35      114.29      9.46 o 
  -6   8   8       22.84        9.40      5.23 o 
  -4   8   8       12.93       14.49      6.19 o 
  -2   8   8      195.97      160.10     17.29 o 
   0   8   8       53.18       59.37     10.11 o 
   2   8   8      253.18      239.30     39.74 o 
   4   8   8       26.92       24.64      9.40 o 
   6   8   8        0.92        6.79     10.10 o 
   8   8   8       71.02       98.76     16.80 o 
 -15   9   8       60.42       54.65     13.18 o 
 -13   9   8       97.94       98.33     15.55 o 
 -11   9   8        6.08       12.78     11.86 o 
  -9   9   8       20.32       19.98      7.54 o 
  -7   9   8      143.30      113.08      9.25 o 
  -5   9   8      144.51      145.29     11.73 o 
  -3   9   8       29.52       28.36      8.50 o 
  -1   9   8        0.31        1.09      5.85 o 
   1   9   8       44.59       52.13     18.85 o 
   3   9   8        2.92        1.22      8.33 o 
   5   9   8       48.48       41.92     10.79 o 
  -8  10   8        6.74       -0.13      6.18 o 
  -6  10   8       15.53        7.74      6.78 o 
  -4  10   8       14.91       20.71      8.05 o 
  -2  10   8       74.22       53.67      9.97 o 
   0  10   8        0.00        4.05      7.97 o 
 -25   1   9        4.75        3.98      5.12 o 
 -23   1   9       10.61       16.16      5.40 o 
 -21   1   9       26.61       40.36      5.31 o 
 -19   1   9      448.71      445.63     15.31 o 
 -17   1   9       99.32       73.37      7.58 o 
 -15   1   9        1.18        2.17      6.29 o 
 -13   1   9     3365.06     4163.99    131.50 o 
 -11   1   9     1230.94     1393.54     72.23 o 
  -9   1   9      464.90      480.37     17.61 o 
  -7   1   9      195.82      229.81     12.95 o 
  -5   1   9      166.12      187.49     12.26 o 
  -3   1   9      128.19      122.15      8.40 o 
  -1   1   9      442.23      392.36     15.40 o 
   1   1   9      208.37      196.80     10.02 o 
   3   1   9        8.75       18.96      5.50 o 
   5   1   9      191.73      139.58     44.33 o 
   7   1   9      842.89      838.19     62.97 o 
   9   1   9       48.67       32.89     17.66 o 
  11   1   9       38.16       26.28     10.94 o 
  13   1   9      776.51      630.91    108.12 o 
 -24   2   9        5.21       13.12      5.18 o 
 -22   2   9       51.73       56.93      6.13 o 
 -20   2   9       72.28       98.72     15.49 o 
 -18   2   9        2.03       -0.13      3.63 o 
 -16   2   9     1629.31     1764.43     28.24 o 
 -14   2   9      811.33      860.69    107.61 o 
 -12   2   9       86.57       96.16     10.61 o 
 -10   2   9      838.55      896.97     76.30 o 
  -8   2   9     1785.17     1960.04    217.94 o 
  -6   2   9      170.60      211.94     12.95 o 
  -4   2   9     1378.96     1301.74    117.11 o 
  -2   2   9      938.85     1011.95     63.82 o 
   0   2   9       45.36       40.59      6.85 o 
   2   2   9       89.29       90.42      7.76 o 
   4   2   9      603.17      593.62     40.06 o 
   6   2   9       80.88       70.49     11.62 o 
   8   2   9      121.23      125.66     13.12 o 
  10   2   9        1.21       -1.89      9.86 o 
  12   2   9       21.39       24.66     11.36 o 
 -23   3   9       54.06       54.46      7.16 o 
 -21   3   9       37.01       33.49      8.37 o 
 -19   3   9      103.34       86.58      8.63 o 
 -17   3   9      117.96      118.25     15.62 o 
 -15   3   9      825.07      892.16    124.69 o 
 -13   3   9       81.31      109.52     10.27 o 
 -11   3   9      601.23      566.79     84.46 o 
  -9   3   9      108.96      113.88     10.86 o 
  -7   3   9     1200.88     1245.40     28.85 o 
  -5   3   9      564.87      577.08     50.63 o 
  -3   3   9      216.50      235.79     24.01 o 
  -1   3   9      385.71      376.98     22.04 o 
   1   3   9      624.04      641.94     43.13 o 
   3   3   9      676.50      577.70    138.59 o 
   5   3   9     2552.38     2255.55    388.80 o 
   7   3   9        0.00        2.85      8.31 o 
   9   3   9      221.87      173.34     41.59 o 
  11   3   9      226.65      204.85     33.22 o 
  13   3   9       17.25       29.87     12.02 o 
 -22   4   9       18.55       14.70      5.41 o 
 -20   4   9       45.50       40.36      6.62 o 
 -18   4   9       56.43       49.76      6.88 o 
 -16   4   9      404.01      451.64     26.04 o 
 -14   4   9      399.26      429.83     68.29 o 
 -12   4   9        0.02       -2.26      6.00 o 
 -10   4   9      794.33      788.83     22.87 o 
  -8   4   9       13.51       16.75      7.16 o 
  -6   4   9     1018.58     1086.84    128.34 o 
  -4   4   9       12.82       12.90      5.60 o 
  -2   4   9     1072.35     1026.55     74.38 o 
   0   4   9      830.23      761.53     62.80 o 
   2   4   9     1143.35     1122.96    217.05 o 
   4   4   9      103.67       97.34     18.06 o 
   6   4   9      198.21      171.89     59.45 o 
   8   4   9       44.47       45.75     10.58 o 
  10   4   9       31.81       35.91     12.32 o 
  12   4   9       33.39       33.67     11.99 o 
 -21   5   9        9.30        4.10      4.55 o 
 -19   5   9      199.85      162.40     28.27 o 
 -17   5   9       61.84       44.28      6.92 o 
 -15   5   9       23.06       26.30      7.31 o 
 -13   5   9      180.20      172.00     16.21 o 
 -11   5   9        0.57        2.36      6.52 o 
  -9   5   9      953.09      973.80     86.92 o 
  -7   5   9      155.18      137.25     26.30 o 
  -5   5   9       40.94       30.47      6.40 o 
  -3   5   9       30.55       32.98      6.65 o 
  -1   5   9       41.52       22.00      6.23 o 
   1   5   9       40.32       38.34      9.29 o 
   3   5   9      805.52      832.75    143.28 o 
   5   5   9      259.55      300.53     56.61 o 
   7   5   9       13.82       -7.64     13.97 o 
   9   5   9        0.01        0.69      8.83 o 
  11   5   9        2.02        5.08     10.55 o 
 -20   6   9       17.68       14.27      5.57 o 
 -18   6   9       12.38        7.89      4.87 o 
 -16   6   9        0.64       -2.24      7.38 o 
 -14   6   9      574.94      601.17     79.83 o 
 -12   6   9      508.07      487.36     47.40 o 
 -10   6   9       96.67       99.45     10.36 o 
  -8   6   9     1360.47     1188.03    161.21 o 
  -6   6   9      163.04      154.02     20.96 o 
  -4   6   9      130.76      136.24     11.07 o 
  -2   6   9      345.96      310.53     13.62 o 
   0   6   9      325.22      280.87     24.65 o 
   2   6   9      177.51      232.19     57.07 o 
   4   6   9        0.05        0.27      7.60 o 
   6   6   9       93.20       89.93     16.54 o 
   8   6   9       42.80       40.07     14.50 o 
 -19   7   9      163.08      149.81     24.78 o 
 -17   7   9      115.56      113.06     13.38 o 
 -15   7   9       45.11       29.65     10.41 o 
 -13   7   9      275.37      272.25     41.13 o 
 -11   7   9      364.12      411.28     58.93 o 
  -9   7   9       53.98       51.67      9.09 o 
  -7   7   9      196.68      142.71     12.19 o 
  -5   7   9      127.06      117.97      9.29 o 
  -3   7   9        2.32        0.29      4.98 o 
  -1   7   9        2.97        2.49      7.41 o 
   1   7   9      141.98      158.58     15.37 o 
   3   7   9       10.50        2.94      7.41 o 
   5   7   9       16.60       16.98      8.95 o 
   7   7   9       38.41       42.96     10.94 o 
 -16   8   9       19.72       13.36      6.85 o 
 -14   8   9        0.01       -4.35     11.86 o 
 -12   8   9      510.55      569.09     79.56 o 
 -10   8   9        7.09        3.14      7.61 o 
  -8   8   9      237.36      191.11     14.16 o 
  -6   8   9       29.21       15.23      5.58 o 
  -4   8   9       11.79       11.53      5.94 o 
  -2   8   9      141.12      115.26     17.79 o 
   0   8   9      114.19       94.98     12.21 o 
   2   8   9       28.24       19.36      8.62 o 
   4   8   9       78.91       68.97     16.87 o 
 -13   9   9      223.20      219.20     21.22 o 
 -11   9   9      102.75       94.37     15.03 o 
  -9   9   9       96.21       75.59     11.39 o 
  -7   9   9        0.02        0.61      5.88 o 
  -5   9   9      127.34      118.08     10.14 o 
  -3   9   9       19.86       18.46      9.70 o 
  -1   9   9       39.01       23.02      7.94 o 
   1   9   9       26.68       27.34      9.52 o 
 -24   0  10      245.22      296.84     19.77 o 
 -22   0  10      119.64      178.72     11.73 o 
 -20   0  10      191.01      225.13     14.76 o 
 -18   0  10      788.74      791.33     57.89 o 
 -16   0  10      985.31     1193.07     44.31 o 
 -14   0  10     6528.90     7276.24    110.08 o 
 -12   0  10       10.48        8.04      8.83 o 
 -10   0  10      882.57      999.32     40.49 o 
  -8   0  10       89.85      104.39     15.68 o 
  -6   0  10     1439.67     1558.64     46.58 o 
  -4   0  10        0.57       -0.26      8.43 o 
  -2   0  10      690.18      716.98     32.11 o 
   0   0  10      766.29      697.46     26.96 o 
   2   0  10       43.72       40.92      9.80 o 
   4   0  10     1247.14     1368.88    148.27 o 
   6   0  10      381.94      341.04     33.22 o 
   8   0  10        4.97      -10.54     11.60 o 
  10   0  10      397.83      396.40     41.00 o 
  12   0  10       53.09       24.38     16.47 o 
 -23   1  10        1.68        2.49      3.93 o 
 -21   1  10       17.05       18.71      4.88 o 
 -19   1  10       17.76       26.93      4.98 o 
 -17   1  10      171.21      157.33     12.39 o 
 -15   1  10        0.18        0.05      6.83 o 
 -13   1  10      272.98      357.27     17.50 o 
 -11   1  10      192.02      189.64     14.00 o 
  -9   1  10      970.37      953.30     31.00 o 
  -7   1  10      145.20      150.82     12.23 o 
  -5   1  10        0.16       -0.66      5.18 o 
  -3   1  10       22.31       20.45      6.29 o 
  -1   1  10       67.92       60.31      7.11 o 
   1   1  10      373.33      344.53     17.49 o 
   3   1  10      140.00      142.48      9.55 o 
   5   1  10       13.23        8.22      7.71 o 
   7   1  10        1.33        1.34      8.48 o 
   9   1  10        7.03        4.58      9.41 o 
  11   1  10        3.66        2.79      9.33 o 
 -24   2  10      157.32      182.81     29.66 o 
 -22   2  10        0.27        2.16      4.05 o 
 -20   2  10        6.13        0.89      3.87 o 
 -18   2  10        1.18       -1.85      4.89 o 
 -16   2  10       18.56       19.86      7.49 o 
 -14   2  10     1899.71     2315.52    193.16 o 
 -12   2  10      150.58      170.29     12.67 o 
 -10   2  10        3.63       -1.40      6.49 o 
  -8   2  10     2701.48     2759.13    116.17 o 
  -6   2  10      351.43      342.40     29.93 o 
  -4   2  10       37.83       41.47      7.69 o 
  -2   2  10        5.66        5.50      4.70 o 
   0   2  10      842.09      838.95     70.41 o 
   2   2  10       19.53       14.11      5.77 o 
   4   2  10      603.81      593.03     64.74 o 
   6   2  10       39.39       26.38      9.11 o 
   8   2  10       30.27       33.12     13.01 o 
  10   2  10       87.27       54.99     13.19 o 
 -23   3  10       37.44       38.81      6.65 o 
 -21   3  10       31.72       33.50      8.04 o 
 -19   3  10        0.83       -0.61      4.24 o 
 -17   3  10       18.62       24.25      7.02 o 
 -15   3  10       48.21       51.52     10.28 o 
 -13   3  10      190.08      173.26     12.51 o 
 -11   3  10      904.77      891.48     59.88 o 
  -9   3  10        2.42        7.37      7.23 o 
  -7   3  10     1499.04     1424.64     54.10 o 
  -5   3  10      446.48      422.12     18.65 o 
  -3   3  10       11.88       10.80      5.02 o 
  -1   3  10       49.77       54.05      6.30 o 
   1   3  10      382.79      379.98     50.29 o 
   3   3  10      132.08      184.30     39.43 o 
   5   3  10        5.41       13.87      8.74 o 
   7   3  10       57.29       62.17     11.52 o 
   9   3  10       20.18        6.98     10.27 o 
  11   3  10       26.49       35.04     13.09 o 
 -22   4  10        3.38        7.30      5.32 o 
 -20   4  10       68.84       64.48     12.98 o 
 -18   4  10        4.57        7.12      6.99 o 
 -16   4  10       24.16       34.91      7.44 o 
 -14   4  10        2.39       -5.12      6.02 o 
 -12   4  10      709.97      758.11     49.84 o 
 -10   4  10       77.02       81.83     10.94 o 
  -8   4  10     1285.34     1201.32     99.34 o 
  -6   4  10     2635.01     2597.90    369.57 o 
  -4   4  10       53.43       54.41      8.08 o 
  -2   4  10      617.74      573.36     46.32 o 
   0   4  10      209.42      206.16     14.99 o 
   2   4  10       67.43       64.67     11.35 o 
   4   4  10       82.78       78.83     15.00 o 
   6   4  10      130.59       88.72     37.96 o 
   8   4  10      145.41      160.44     37.92 o 
  10   4  10       20.26       21.82     11.61 o 
 -21   5  10        0.53       -3.66      4.69 o 
 -19   5  10       23.34       30.42      6.69 o 
 -17   5  10       20.20       22.27      8.96 o 
 -15   5  10       74.15       75.90     12.13 o 
 -13   5  10       13.49        4.99      6.93 o 
 -11   5  10      123.79      130.25     14.70 o 
  -9   5  10        0.09       -0.65      5.89 o 
  -7   5  10      223.45      184.12     42.05 o 
  -5   5  10      115.52      101.87     18.52 o 
  -3   5  10       11.94       12.53      6.05 o 
  -1   5  10        2.11       -0.14      5.53 o 
   1   5  10       62.62       68.53     11.06 o 
   3   5  10        8.62        4.33      8.58 o 
   5   5  10      264.84      263.76     24.25 o 
   7   5  10       57.90       70.64     16.61 o 
   9   5  10       22.54       15.82     14.76 o 
 -18   6  10       17.41        7.82      7.45 o 
 -16   6  10       15.20       19.77      9.36 o 
 -14   6  10      158.28      182.92     40.79 o 
 -12   6  10       23.25       17.44      7.25 o 
 -10   6  10       35.75       19.96      6.98 o 
  -8   6  10      446.61      448.33     73.83 o 
  -6   6  10       14.92        9.49      6.04 o 
  -4   6  10       40.30       34.23      6.65 o 
  -2   6  10      388.99      347.54     52.34 o 
   0   6  10      323.87      285.89     17.23 o 
   2   6  10        0.25       -1.65      7.65 o 
   4   6  10       73.77       65.87     11.61 o 
   6   6  10        7.84       22.14     14.63 o 
 -17   7  10        9.14        0.82      5.34 o 
 -15   7  10        6.51        5.67      9.09 o 
 -13   7  10       24.18       16.96      8.54 o 
 -11   7  10      167.68      164.32     13.50 o 
  -9   7  10       68.18       70.41     10.59 o 
  -7   7  10        0.08       -1.01      6.02 o 
  -5   7  10       17.74       21.40      6.74 o 
  -3   7  10      173.90      139.16     11.98 o 
  -1   7  10       60.97       46.41     10.90 o 
   1   7  10        5.23        1.96      7.18 o 
   3   7  10        0.88       -2.90      7.36 o 
   5   7  10       64.35       53.18     26.49 o 
 -14   8  10        3.90       -1.45     10.28 o 
 -12   8  10      407.07      396.53     25.05 o 
 -10   8  10      148.71      135.50     15.68 o 
  -8   8  10      193.90      200.30     18.50 o 
  -6   8  10        6.30        2.63      7.83 o 
  -4   8  10      207.98      200.60     12.63 o 
  -2   8  10        0.02       -0.85      7.54 o 
   0   8  10        3.27        2.40      8.74 o 
   2   8  10        7.13        4.78      9.44 o 
  -7   9  10       45.84       41.85      8.92 o 
  -5   9  10       16.77       28.00      8.21 o 
 -23   1  11       20.08       26.56      5.63 o 
 -21   1  11        1.14        3.00      4.52 o 
 -19   1  11       91.48      124.08      9.94 o 
 -17   1  11       11.51        9.61      7.25 o 
 -15   1  11       49.32       31.84      8.60 o 
 -13   1  11      333.33      397.22     29.07 o 
 -11   1  11      372.37      460.66     21.63 o 
  -9   1  11       48.13       38.24      8.79 o 
  -7   1  11     1351.28     1370.60     51.85 o 
  -5   1  11     3257.33     3616.56    132.59 o 
  -3   1  11      586.06      644.46     25.13 o 
  -1   1  11       61.01       72.71      8.64 o 
   1   1  11      134.66      126.54     13.05 o 
   3   1  11      703.26      651.67     40.29 o 
   5   1  11      109.37       98.44     12.48 o 
   7   1  11      523.75      432.03     35.66 o 
   9   1  11        0.24       -0.43     11.02 o 
 -22   2  11      119.25      137.51     15.88 o 
 -20   2  11      105.28      147.96      8.43 o 
 -18   2  11       14.93       13.24      6.00 o 
 -16   2  11      377.53      466.51     50.62 o 
 -14   2  11     1602.90     2113.43    177.60 o 
 -12   2  11       29.13       40.66     12.19 o 
 -10   2  11      468.13      528.47     36.98 o 
  -8   2  11     1884.75     2209.97    303.03 o 
  -6   2  11      698.40      728.67     59.87 o 
  -4   2  11     1169.96     1181.47    194.17 o 
  -2   2  11       75.27       65.16      8.39 o 
   0   2  11     1052.93      994.96    106.25 o 
   2   2  11      186.47      155.29     11.15 o 
   4   2  11      774.74      753.27     80.97 o 
   6   2  11      583.37      592.47     64.08 o 
   8   2  11       22.58       24.09     12.83 o 
 -21   3  11       22.77       29.42      9.23 o 
 -19   3  11       24.55       29.75      8.03 o 
 -17   3  11      242.84      259.66     26.56 o 
 -15   3  11       46.25       39.59      8.99 o 
 -13   3  11      595.32      634.74     23.32 o 
 -11   3  11        1.14        6.09      7.72 o 
  -9   3  11       38.25       56.74     10.26 o 
  -7   3  11       64.38       60.52     10.02 o 
  -5   3  11       47.37       57.73     15.42 o 
  -3   3  11        6.66        7.19      7.08 o 
  -1   3  11       22.09       22.57      6.93 o 
   1   3  11       61.13       58.92     11.49 o 
   3   3  11        6.40       10.07      8.79 o 
   5   3  11       63.04       68.61     12.72 o 
   7   3  11        3.32       -3.62      9.37 o 
 -20   4  11        0.55       -5.05      4.27 o 
 -18   4  11       12.80       14.19     11.40 o 
 -16   4  11       27.43       34.75      7.96 o 
 -14   4  11      158.08      155.78     24.05 o 
 -12   4  11      653.05      676.79     54.52 o 
 -10   4  11      101.36       93.22     11.14 o 
  -8   4  11      392.52      358.71     20.83 o 
  -6   4  11      328.54      314.08     19.11 o 
  -4   4  11       13.25        9.50      7.43 o 
  -2   4  11       65.45       47.38      8.18 o 
   0   4  11       80.09       98.45     22.93 o 
   2   4  11      192.90      174.98     27.70 o 
   4   4  11       88.14       97.70     18.45 o 
   6   4  11       93.32       82.16     21.27 o 
 -19   5  11        1.04        1.62      5.12 o 
 -17   5  11       62.63       81.04     16.94 o 
 -15   5  11        5.98        1.73      6.51 o 
 -13   5  11      107.76      111.34     18.72 o 
 -11   5  11       43.41       37.41     10.87 o 
  -9   5  11      113.70       90.62     10.70 o 
  -7   5  11       28.65       34.59      8.56 o 
  -5   5  11        1.79       -0.44      7.31 o 
  -3   5  11        7.02        6.70      6.26 o 
  -1   5  11      168.02      159.74     16.23 o 
   1   5  11      268.75      290.90     30.84 o 
   3   5  11        0.80        4.84     15.60 o 
   5   5  11        2.11       13.82     18.22 o 
 -18   6  11       13.96       18.58     10.15 o 
 -16   6  11       13.02        8.94      7.61 o 
 -14   6  11        0.10        0.38      7.25 o 
 -12   6  11      406.45      362.10     66.90 o 
 -10   6  11      138.15      160.68     14.10 o 
  -8   6  11       15.48       23.44      7.62 o 
  -6   6  11      242.29      226.75     38.55 o 
  -4   6  11       11.11        9.78      6.06 o 
  -2   6  11       52.79       55.94     12.06 o 
   0   6  11       38.00       51.97     13.05 o 
   2   6  11       24.72       15.24     11.04 o 
   4   6  11        0.37        9.78     17.85 o 
 -15   7  11        3.26       -5.54      8.70 o 
 -13   7  11        6.28       10.19      7.84 o 
 -11   7  11      167.66      151.05     31.44 o 
  -9   7  11       54.38       67.67     10.69 o 
  -7   7  11      216.23      202.12     14.60 o 
  -5   7  11       25.22       23.69      6.91 o 
  -3   7  11      120.65      133.33     28.60 o 
  -1   7  11       90.60      113.59     27.35 o 
   1   7  11        1.17       -2.92     11.52 o 
 -10   8  11       74.99      121.89     38.22 o 
  -8   8  11      105.80      102.15     25.31 o 
  -6   8  11        0.10       -1.88      6.42 o 
  -4   8  11       30.38       27.06     11.33 o 
 -22   0  12      249.99      300.93     17.14 o 
 -20   0  12        0.00        5.67      7.51 o 
 -18   0  12      107.98      140.50     19.24 o 
 -16   0  12       28.60       38.62     12.92 o 
 -14   0  12        0.14       -7.38     10.81 o 
 -12   0  12     2874.94     3264.94     79.10 o 
 -10   0  12      270.93      307.93     27.15 o 
  -8   0  12        0.12        3.03     10.15 o 
  -6   0  12     3044.68     3254.77     78.72 o 
  -4   0  12      501.22      522.22     33.22 o 
  -2   0  12      139.28      126.20     14.69 o 
   0   0  12       39.03       32.02     11.83 o 
   2   0  12      998.41     1044.36    109.86 o 
   4   0  12      134.02      114.80     26.89 o 
   6   0  12      951.47      747.70     54.33 o 
 -21   1  12        0.03        1.85      5.13 o 
 -19   1  12      109.76      139.36     15.03 o 
 -17   1  12        0.14       -3.85      6.88 o 
 -15   1  12      210.85      219.61     15.29 o 
 -13   1  12      336.41      343.80     20.83 o 
 -11   1  12      155.12      187.54     15.92 o 
  -9   1  12       24.69       28.53      8.70 o 
  -7   1  12      130.18      142.12     16.74 o 
  -5   1  12      687.75      747.70     29.34 o 
  -3   1  12      849.75      994.06     41.47 o 
  -1   1  12       13.44       14.37      7.33 o 
   1   1  12       38.94       54.40      9.37 o 
   3   1  12       32.07       26.54     10.92 o 
   5   1  12        0.00       -6.15     12.98 o 
   7   1  12       42.47       38.10     13.93 o 
 -20   2  12       35.43       29.50      9.03 o 
 -18   2  12       27.68       36.66      7.22 o 
 -16   2  12        2.09       -1.54      7.21 o 
 -14   2  12      312.98      382.43     20.94 o 
 -12   2  12     1220.52     1328.98     45.90 o 
 -10   2  12      248.05      287.63     17.77 o 
  -8   2  12       52.10       46.20     10.17 o 
  -6   2  12       21.84       22.33      9.27 o 
  -4   2  12        7.51        6.91      8.29 o 
  -2   2  12       90.67       92.82     10.47 o 
   0   2  12        0.90       -0.05      6.59 o 
   2   2  12       41.28       40.07     11.66 o 
   4   2  12        0.52        0.29      9.96 o 
   6   2  12      151.74      137.98     33.54 o 
 -19   3  12        3.81       -0.01      6.54 o 
 -17   3  12        2.70        4.05      7.66 o 
 -15   3  12        0.06       -4.48      5.57 o 
 -13   3  12        4.96        9.22      7.12 o 
 -11   3  12      221.97      268.35     20.23 o 
  -9   3  12       98.96      109.83     17.99 o 
  -7   3  12       49.31       52.40     10.65 o 
  -5   3  12      606.05      532.22     63.42 o 
  -3   3  12      387.14      344.43     65.85 o 
  -1   3  12        8.93        9.50      6.91 o 
   1   3  12      134.70      139.98     26.37 o 
   3   3  12      294.27      253.69     37.37 o 
   5   3  12        0.03       -5.74      9.94 o 
 -18   4  12       51.52       59.02     10.22 o 
 -16   4  12       38.83       48.46      9.46 o 
 -14   4  12       94.72      119.67     12.67 o 
 -12   4  12      181.37      192.11     32.95 o 
 -10   4  12      435.19      454.17     98.41 o 
  -8   4  12       22.00       29.27      8.68 o 
  -6   4  12        2.16       -2.69      7.68 o 
  -4   4  12       28.73       20.19      8.41 o 
  -2   4  12       70.17       66.61     13.51 o 
   0   4  12       54.01       70.91     22.93 o 
   2   4  12        0.11       -0.80     15.08 o 
   4   4  12       12.13       21.43     18.74 o 
 -17   5  12        1.76        5.14      7.45 o 
 -15   5  12        4.54        5.76      7.68 o 
 -13   5  12      107.11       97.18     21.81 o 
 -11   5  12        9.21       14.91      8.14 o 
  -9   5  12      232.96      228.31     15.57 o 
  -7   5  12       70.43       52.78     10.06 o 
  -5   5  12      184.61      185.16     51.21 o 
  -3   5  12       33.90       27.62      7.77 o 
  -1   5  12        7.88       29.65     21.09 o 
   1   5  12        0.31       -9.23     20.03 o 
   3   5  12       21.09       35.10     17.57 o 
 -14   6  12        5.73        0.08      6.67 o 
 -12   6  12        2.18        4.49      7.72 o 
 -10   6  12       66.70       77.02     14.04 o 
  -8   6  12      133.35      114.91     12.21 o 
  -6   6  12      164.14      138.76     22.47 o 
  -4   6  12       48.25       41.85      7.79 o 
  -2   6  12       19.70       52.38     13.73 o 
   0   6  12       45.29       63.26     22.67 o 
 -11   7  12        0.54        2.03      7.86 o 
  -9   7  12       10.49       17.70      8.36 o 
  -7   7  12        2.02        5.40      7.26 o 
  -5   7  12       19.68       12.98      6.37 o 
 -19   1  13        1.09       -2.28      7.56 o 
 -17   1  13        0.62       -3.55      8.10 o 
 -15   1  13        6.15        3.38      8.28 o 
 -13   1  13      174.82      217.85     17.13 o 
 -11   1  13       50.08       73.81     11.94 o 
  -9   1  13        0.60        2.40      8.12 o 
  -7   1  13        2.22       -2.58      8.43 o 
  -5   1  13      372.14      372.80     22.03 o 
  -3   1  13     1501.45     1738.73     83.24 o 
  -1   1  13      160.02      149.96     13.51 o 
   1   1  13        9.12       17.43      9.00 o 
   3   1  13      330.84      364.02     33.82 o 
 -18   2  13       43.19       71.75     11.65 o 
 -16   2  13       84.42      107.24     13.01 o 
 -14   2  13       39.61       51.86     11.21 o 
 -12   2  13       23.50       36.56     10.24 o 
 -10   2  13      142.31      143.31     14.29 o 
  -8   2  13      521.61      552.93     55.44 o 
  -6   2  13        0.06       -4.05      9.49 o 
  -4   2  13      546.46      606.33     29.33 o 
  -2   2  13       23.88       36.37     18.98 o 
   0   2  13       16.00       26.63     10.13 o 
   2   2  13       59.65       51.47     13.87 o 
 -17   3  13       15.41       47.35     11.02 o 
 -15   3  13        5.80        7.42      8.22 o 
 -13   3  13       10.19       13.77      7.46 o 
 -11   3  13      285.89      336.82     55.82 o 
  -9   3  13        8.45        3.55      9.11 o 
  -7   3  13      123.35      133.22     14.16 o 
  -5   3  13      493.66      548.52     97.62 o 
  -3   3  13       18.44       21.66     10.85 o 
  -1   3  13        8.67       18.64     11.23 o 
   1   3  13      155.26      152.29     21.14 o 
 -16   4  13        3.58       12.19      8.21 o 
 -14   4  13       23.85       21.90      9.16 o 
 -12   4  13      274.60      298.54     53.98 o 
 -10   4  13      169.23      191.38     25.24 o 
  -8   4  13        0.23        1.68      8.53 o 
  -6   4  13       16.83       22.77      9.74 o 
  -4   4  13        4.12        0.02      9.21 o 
  -2   4  13      165.34      211.55     31.11 o 
   0   4  13        8.05       19.64     21.09 o 
 -13   5  13      158.80      162.18     46.59 o 
 -11   5  13      464.82      468.35    102.04 o 
  -9   5  13      136.74      168.49     20.17 o 
  -7   5  13        8.03        4.89      8.45 o 
  -5   5  13       21.58       25.24      9.04 o 
  -3   5  13        0.18      -13.84     16.08 o 
 -16   0  14       34.23       45.21     15.29 o 
 -14   0  14       84.49      179.77     25.04 o 
 -12   0  14       33.25       37.03     15.02 o 
 -10   0  14      147.93      154.08     22.67 o 
  -8   0  14        3.96       -6.59     14.23 o 
  -6   0  14      879.48     1055.72     56.70 o 
  -4   0  14        6.15        6.33     17.92 o 
  -2   0  14      127.16      132.20     24.38 o 
 -15   1  14        0.11        0.41      8.51 o 
 -13   1  14       20.10       19.71     10.09 o 
 -11   1  14      138.44      153.87     16.91 o 
  -9   1  14        6.84       13.10      9.54 o 
  -7   1  14        2.29       12.72     10.38 o 
  -5   1  14        0.03        0.06     10.57 o 
  -3   1  14        1.54        4.31     11.67 o 
  -1   1  14       11.12        1.81     12.60 o 
 -16   2  14      143.58      230.52     18.72 o 
 -14   2  14        4.21       -1.04      9.47 o 
 -12   2  14        0.94       -7.41      9.17 o 
 -10   2  14      221.97      247.46     18.84 o 
  -8   2  14       83.65       85.52     13.40 o 
  -6   2  14       11.71        4.16      9.72 o 
  -4   2  14       65.40       80.97     15.17 o 
  -2   2  14      285.97      371.35     50.49 o 
 -13   3  14       29.40       30.86     10.16 o 
 -11   3  14        5.36        8.76      9.56 o 
  -9   3  14       93.80       90.64     16.74 o 
  -7   3  14       20.11       40.13     11.58 o 
  -5   3  14        0.75        4.03     10.09 o 
  -3   3  14      168.89      200.23     40.66 o 
 -10   4  14       16.56       18.98     13.18 o 
  -8   4  14       90.84      128.73     15.68 o 
                                                 
